# Supplementary material for: Inherent versus induced protein flexibility: Comparisons within and between apo and holo structures
Source: PLoS Comput Biol. 2019 Jan 30;15(1):e1006705. doi: 10.1371/journal.pcbi.1006705 (PMC6370239; doi:10.1371/journal.pcbi.1006705)
Supplement: S1 Table — The structures are broken down by protein family number and apo/holo distinction. (CSV) [file pcbi.1006705.s003.csv]

COMMENTS	PDBid	Family	Type (0 = apo, 1 = holo)	Resolution
Table S1
WARNING: If importing into spreadsheet software, take care to change the PDBid column to "text" to preserve PDBids
Family numbers were determined during the binning process, before filtering steps, and are thus ARBETRARY.
	PDBid	Family	Type (0 = apo, 1 = holo)	Resolution
	1aki	1	0	1.5
	4owc	1	0	1.62
	1ljh	1	0	1.8
	1ps5	1	0	2
	1uig	1	0	1.95
	2f30	1	0	1.65
	1jit	1	0	1.9
	2hu1	1	0	1.63
	4h90	1	0	1.2
	3agg	1	0	1.6
	4etb	1	0	1.91
	4h9e	1	0	1.2
	2xbs	1	0	1.37
	5lym	1	0	1.8
	1rcm	1	0	1.9
	2cgi	1	0	1.35
	4b4j	1	0	1.25
	3kam	1	0	1.59
	4et9	1	0	1.9
	4uwn	1	0	1.67
	4ngi	1	0	1.7
	1lz9	1	0	1.7
	3wum	1	0	2
	1f0w	1	0	1.9
	2cds	1	0	2
	3ijv	1	0	1.7
	2ybn	1	0	2
	3a92	1	0	1.5
	4hv1	1	0	2.3
	2lym	1	0	2
	1lsf	1	0	1.7
	4uwu	1	0	1.78
	3n9a	1	0	1.4
	4lfp	1	0	1.72
	2x0a	1	0	1.52
	4e3u	1	0	1.5
	1lzt	1	0	1.97
	1lsa	1	0	1.7
	4lyz	1	0	2
	3a90	1	0	1.45
	2ybm	1	0	2
	8lyz	1	0	2.5
	4b4i	1	0	1.2
	4b0d	1	0	1.1
	6lyz	1	0	2
	4lzt	1	0	0.95
	3a94	1	0	1.55
	1yl0	1	0	1.9
	1z55	1	0	1.9
	1lz8	1	0	1.53
	2w1x	1	0	1.7
	1jj1	1	0	1.9
	2bly	1	0	1.4
	4h92	1	0	1.2
	1n4f	1	0	1.78
	4eta	1	0	1.91
	4ngy	1	0	1.35
	1jis	1	0	1.9
	1uco	1	0	2
	5lyt	1	0	1.9
	2d4j	1	0	1.16
	4h9f	1	0	1.2
	4dd0	1	0	1.7
	1ykx	1	0	1.9
	2aub	1	0	1.7
	3a95	1	0	1.5
	4h9c	1	0	1.2
	3p66	1	0	1.36
	2a7f	1	0	1.85
	4b49	1	0	1.15
	1rfp	1	0	1.75
	1ljf	1	0	1.8
	2epe	1	0	2.5
	4neb	1	0	1.48
	1hsx	1	0	1.9
	1lje	1	0	2
	4owe	1	0	1.41
	4lyo	1	0	2.05
	1vat	1	0	1.6
	4p2e	1	0	1.6
	3lyt	1	0	1.9
	1vdt	1	0	1.7
	4nwh	1	0	1.65
	3iju	1	0	1.6
	1f10	1	0	1.7
	4ny5	1	0	1.85
	4dt3	1	0	1.8
	4htq	1	0	1.4
	4j1a	1	0	1.79
	1qtk	1	0	2.03
	3lyz	1	0	2
	2hu3	1	0	1.3
	3az6	1	0	1.5
	4ngv	1	0	1.64
	1yky	1	0	1.9
	2ybl	1	0	2
	2ybj	1	0	2
	1hsw	1	0	2
	1h87	1	0	1.72
	3n9c	1	0	1.5
	1hf4	1	0	1.45
	4h8y	1	0	1.2
	4d9z	1	0	1.71
	1jpo	1	0	2.1
	2g4q	1	0	1.84
	3az5	1	0	2.34
	2ybi	1	0	2
	6lyt	1	0	1.9
	1xek	1	0	2.3
	1lcn	1	0	1.63
	4ngk	1	0	1.5
	2w1l	1	0	1.51
	3p65	1	0	2.1
	2yvb	1	0	1.62
	2lyz	1	0	2
	4etc	1	0	1.91
	3wua	1	0	2
	1ykz	1	0	1.8
	3p4z	1	0	1.6
	4dd2	1	0	1.55
	1vdp	1	0	1.7
	2d6b	1	0	1.25
	1iee	1	0	0.94
	4lfx	1	0	2.1
	1jj3	1	0	1.9
	3wxu	1	0	2
	1lsc	1	0	1.7
	4oot	1	0	1.8
	2fbb	1	0	1.46
	1azf	1	0	1.8
	4lyt	1	0	1.9
	4ng8	1	0	1.09
	4ngj	1	0	1.1
	1vau	1	0	1.5
	3wul	1	0	2
	4ngw	1	0	1.37
	4htk	1	0	1.2
	3ru5	1	0	1.35
	2w1m	1	0	1.78
	4a7d	1	0	1.5
	4b1a	1	0	1.67
	4ete	1	0	1.9
	1wtm	1	0	1.33
	1gwd	1	0	1.77
	2ybh	1	0	2
	1lsb	1	0	1.7
	4i8s	1	0	2
	3wmk	1	0	1.46
	3zek	1	0	1.43
	3a93	1	0	1.55
	193l	1	0	1.33
	2xjw	1	0	1.67
	1bwh	1	0	1.8
	3lzt	1	0	0.93
	3p64	1	0	1.3
	4h8z	1	0	1.2
	2blx	1	0	1.4
	3wpj	1	0	2
	1hc0	1	0	1.82
	3wu7	1	0	2
	1ljk	1	0	2.1
	2w1y	1	0	1.73
	1hel	1	0	1.7
	3rt5	1	0	1.75
	4h9i	1	0	1.2
	1v7s	1	0	1.14
	4o34	1	0	2.09
	1lyo	1	0	1.93
	2c8p	1	0	1.5
	3az4	1	0	1.62
	1bwi	1	0	1.8
	2a7d	1	0	1.66
	1bvx	1	0	1.8
	2d4k	1	0	1.15
	2lzt	1	0	1.97
	3wxt	1	0	2
	1lys	1	0	1.72
	2vb1	1	0	0.65
	3txb	1	0	1.59
	1jiy	1	0	1.9
	1w6z	1	0	1.65
	3p68	1	0	1.6
	1ljg	1	0	1.9
	3wl2	1	0	0.96
	1qio	1	0	1.2
	2bpu	1	0	1.35
	4eof	1	0	1.83
	2z12	1	0	1.15
	1dpw	1	0	1.64
	4n5r	1	0	2.1
	2f4a	1	0	1.95
	3m3u	1	0	2.35
	4tws	1	0	1.45
	194l	1	0	1.4
	3agh	1	0	1.49
	4h9b	1	0	1.2
	5lyz	1	0	2
	2f2n	1	0	1.6
	1lse	1	0	1.7
	1lks	1	0	1.1
	3rnx	1	0	1.86
	3a8z	1	0	1.4
	2htx	1	0	1.56
	2c8o	1	0	1.5
	1wtn	1	0	1.13
	4lgk	1	0	1.96
	1ljj	1	0	2
	4qeq	1	0	1.38
	3lyo	1	0	1.93
	4uwv	1	0	1.77
	3wu8	1	0	2
	4h8x	1	0	1.2
	3wpk	1	0	2
	4ow9	1	0	2.1
	1lj4	1	0	1.95
	4h9a	1	0	1.2
	4nfv	1	0	1.63
	2g4p	1	0	1.84
	1dpx	1	0	1.65
	3a96	1	0	1.75
	1v7t	1	0	1.13
	4axt	1	0	1.1
	4ng1	1	0	1.82
	3rz4	1	0	1.8
	2zq4	1	0	2
	4ngl	1	0	1.52
	1xej	1	0	2.1
	3txd	1	0	1.53
	1b2k	1	0	1.6
	1bgi	1	0	1.7
	2z19	1	0	1.15
	7lyz	1	0	2.5
	2d4i	1	0	1.16
	1vdq	1	0	1.5
	3az7	1	0	2.1
	1lza	1	0	1.6
	4b4e	1	0	1
	1lkr	1	0	1.6
	1xei	1	0	2.1
	1lyz	1	0	2
	4etd	1	0	1.9
	4ngo	1	0	1.58
	3aw7	1	0	2.1
	3exd	1	0	1.49
	3wu9	1	0	2
	3wpl	1	0	2
	2zq3	1	0	1.6
	1lji	1	0	2
	2lyo	1	0	1.93
	1ved	1	0	1.9
	2d91	1	0	2.1
	4htn	1	0	1.3
	1lsd	1	0	1.7
	4h94	1	0	1.2
	3n9e	1	0	1.38
	1lj3	1	0	2
	4h9h	1	0	1.2
	4h1p	1	0	2.3
	4ngz	1	0	1.7
	4iat	1	0	2
	2xbr	1	0	1.29
	4h91	1	0	1.2
	1vds	1	0	1.6
	3atn	1	0	1.17
	1c10	1	0	2.03
	4bs7	1	0	1.7
	1lma	1	0	1.75
	4h93	1	0	1.2
	3lym	1	0	2
	4hv2	1	0	2.5
	1bwj	1	0	1.8
	3a91	1	0	1.55
	3rw8	1	0	1.86
	4et8	1	0	1.9
	4nhi	1	0	1.34
	1lpi	1	0	2
	4j1b	1	0	1.66
	3aw6	1	0	2.1
	4lym	1	0	2.1
	4qy9	1	0	2.05
	4hp0	1	1	1.19
	1hew	1	1	1.75
	3qe8	1	1	1.49
	1lzb	1	1	1.5
	4tun	1	1	1.92
	1t3p	1	1	1.6
	1lzc	1	1	1.8
	4hpi	1	1	1.19
	3txj	1	1	2.48
	3qng	1	1	1.55
	1b0d	1	1	1.84
	1uih	1	1	1.75
	1ca3	2	0	2.3
	1xev	2	0	2.2
	1tbt	2	0	2
	1te3	2	0	2
	1tb0	2	0	2
	3d93	2	0	1.1
	3koi	2	0	1.64
	1teq	2	0	2
	1hca	2	0	2.3
	2vvb	2	0	1.66
	3kok	2	0	1.5
	2vva	2	0	1.56
	3ks3	2	0	0.9
	4ca2	2	0	2.1
	3kon	2	0	1.5
	3mwo	2	0	1.4
	1xeg	2	0	1.81
	2ax2	2	0	1.5
	3d92	2	0	1.1
	3m1j	2	0	1.8
	1t9n	2	0	2
	1teu	2	0	2
	3kwa	2	0	2
	2ili	2	0	1.05
	1f2w	2	0	1.9
	1rzd	2	0	1.9
	1rzb	2	0	1.8
	3gz0	2	0	1.26
	2ca2	2	0	1.9
	1rza	2	0	1.9
	4cac	2	0	2.2
	1cay	2	0	2.1
	1cah	2	0	1.88
	1rze	2	0	1.9
	5cac	2	0	2.2
	1raz	2	0	1.9
	1bv3	2	0	1.85
	1rzc	2	0	1.9
	1ca2	2	0	2
	1ray	2	0	1.8
	3tmj	2	0	2
	3k34	2	1	0.9
	4ht0	2	1	1.6
	3m5e	2	1	1.7
	3p5a	2	1	1.49
	3mhc	2	1	1.7
	3m96	2	1	1.4
	2q1q	2	1	1.9
	3m2n	2	1	1.65
	3oys	2	1	1.54
	3s8x	2	1	1.3
	3k7k	2	1	1.9
	3bl1	2	1	2.1
	3mho	2	1	1.15
	4n16	2	1	1.54
	3k2f	2	1	1.98
	3myq	2	1	1.35
	4q6d	2	1	1.12
	1eou	2	1	2.1
	3efi	2	1	1.75
	3n0n	2	1	1.5
	2o4z	2	1	2.1
	3t84	2	1	2
	4knj	2	1	2
	3n4b	2	1	1.6
	4mlt	2	1	2
	3hkn	2	1	1.8
	2geh	2	1	2
	3m3x	2	1	1.68
	3b4f	2	1	1.89
	4e3g	2	1	1.55
	4r5b	2	1	1.5
	3n3j	2	1	1.5
	3caj	2	1	1.8
	3ni5	2	1	2.1
	3sbh	2	1	1.65
	3d9z	2	1	1.65
	3d8w	2	1	1.7
	3m67	2	1	1.8
	2fmg	2	1	1.6
	3mhm	2	1	1.5
	2pow	2	1	1.75
	4e4a	2	1	1.45
	2q1b	2	1	1.7
	1cnx	2	1	1.9
	2h15	2	1	1.9
	3t82	2	1	2
	1kwr	2	1	2.25
	3p58	2	1	1.49
	3bl0	2	1	1.9
	3sax	2	1	1.1
	3mhl	2	1	1.9
	3p5l	2	1	1.5
	2pou	2	1	1.6
	3nb5	2	1	1.8
	3dd8	2	1	1.9
	1cny	2	1	2.3
	3mmf	2	1	1.5
	3sap	2	1	1.75
	4q6e	2	1	1.12
	3ffp	2	1	1.81
	3oy0	2	1	1.6
	2ez7	2	1	2
	3mzc	2	1	1.5
	3c7p	2	1	1.7
	3daz	2	1	1.6
	2hkk	2	1	1.9
	3f8e	2	1	2
	3dd0	2	1	1.48
	3ml2	2	1	1.8
	2eu3	2	1	1.6
	3eft	2	1	1.85
	4mlx	2	1	1.65
	2fmz	2	1	1.6
	3f4x	2	1	1.9
	4mo8	2	1	1.85
	3n2p	2	1	1.65
	3m40	2	1	1.6
	3sbi	2	1	1.4
	2eu2	2	1	1.15
	4cq0	2	1	1.45
	3mna	2	1	1.5
	1cnw	2	1	2
	4lp6	2	1	2.15
	3s9t	2	1	1.3
	3p4v	2	1	2
	3oyq	2	1	1.47
	3t85	2	1	2.4
	4e3h	2	1	1.5
	4kni	2	1	1.8
	1if8	2	1	1.94
	3vbd	2	1	1.05
	2aw1	2	1	1.46
	1bnv	2	1	2.4
	3ca2	2	1	2
	3ryz	2	1	1.37
	2weo	2	1	1.4
	3v7x	2	1	1.03
	3ibu	2	1	1.41
	1bnt	2	1	2.15
	2wej	2	1	1.45
	1bn4	2	1	2.1
	2x7t	2	1	1.89
	3t5z	2	1	1.65
	3ibl	2	1	1.55
	1if6	2	1	2.09
	2wd2	2	1	1.49
	1okm	2	1	2.2
	3rz5	2	1	1.65
	1cim	2	1	2.1
	1bnq	2	1	2.4
	1g1d	2	1	2.04
	4qy3	2	1	1.5
	1g52	2	1	1.8
	2weh	2	1	2.09
	1ttm	2	1	1.95
	1avn	2	1	2
	1lug	2	1	0.95
	1ze8	2	1	2
	1bnn	2	1	2.3
	1xq0	2	1	1.76
	3bet	2	1	1.85
	3ryx	2	1	1.6
	1if9	2	1	2
	1oq5	2	1	1.5
	2hl4	2	1	1.55
	2osm	2	1	1.6
	1g53	2	1	1.94
	1bcd	2	1	1.9
	3rz7	2	1	1.8
	2weg	2	1	1.1
	3rz0	2	1	1.8
	2x7u	2	1	2.12
	2hd6	2	1	1.8
	2qo8	2	1	1.4
	1i91	2	1	2
	1bn1	2	1	2.1
	1am6	2	1	2
	1okl	2	1	2.1
	1if7	2	1	1.98
	1g54	2	1	1.86
	4bf6	2	1	1.82
	1if4	2	1	1.93
	1bnw	2	1	2.25
	2qp6	2	1	1.45
	3rz8	2	1	1.7
	1cin	2	1	2.1
	1bnu	2	1	2.15
	1okn	2	1	2.4
	4bf1	2	1	1.35
	1bn3	2	1	2.2
	3mnu	2	1	1.8
	2abe	2	1	2
	3rz1	2	1	1.51
	2hnc	2	1	1.55
	3ibi	2	1	1.93
	1if5	2	1	2
	3ibn	2	1	2.2
	1i90	2	1	2
	1i8z	2	1	1.93
	2f14	2	1	1.71
	1cil	2	1	1.6
	3ryj	2	1	1.39
	4mdl	2	1	1.52
	1xpz	2	1	2.02
	4mdm	2	1	1.55
	4mdg	2	1	1.35
	4itp	2	1	1.7
	4m2u	2	1	2
	4kv0	2	1	1.55
	3r17	2	1	1.7
	4m2r	2	1	1.99
	4ilx	2	1	1.6
	4iwz	2	1	1.6
	3r16	2	1	1.6
	3pxr	3	0	2
	1pw2	3	0	1.95
	1hcl	3	0	1.8
	3pxy	3	1	1.8
	3py0	3	1	1.75
	4ez3	3	1	2
	1h0v	3	1	1.9
	1jsv	3	1	1.96
	2vtp	3	1	2.15
	1jvp	3	1	1.53
	1fvt	3	1	2.2
	4kd1	3	1	1.7
	3le6	3	1	2
	2vti	3	1	2
	3lfs	3	1	2.4
	1pxi	3	1	1.95
	4lyn	3	1	2
	1ykr	3	1	1.8
	1pxn	3	1	2.5
	2vts	3	1	1.9
	1p2a	3	1	2.5
	2bhe	3	1	1.9
	3unk	3	1	2.1
	2vtq	3	1	1.9
	2c68	3	1	1.95
	3tiz	3	1	2.02
	2c6o	3	1	2.1
	2vtj	3	1	2.2
	1w0x	3	1	2.2
	2xmy	3	1	1.9
	2uzo	3	1	2.3
	1ke7	3	1	2
	1dm2	3	1	2.1
	1di8	3	1	2.2
	1ke8	3	1	2
	2c6i	3	1	1.8
	1pxp	3	1	2.3
	2uzn	3	1	2.3
	2b55	3	1	1.85
	3lfq	3	1	2.03
	2w05	3	1	1.9
	2xnb	3	1	1.85
	1hck	3	1	1.9
	3lfn	3	1	2.28
	2a4l	3	1	2.4
	1y8y	3	1	2
	1pxj	3	1	2.3
	2vto	3	1	2.19
	2btr	3	1	1.85
	2vta	3	1	2
	3uli	3	1	2
	2vth	3	1	1.9
	1ke5	3	1	2.2
	3fz1	3	1	1.9
	1wcc	3	1	2.2
	1pxo	3	1	1.96
	3ti1	3	1	1.99
	2c69	3	1	2.1
	2vtm	3	1	2.25
	2bts	3	1	1.99
	1ckp	3	1	2.05
	1ke6	3	1	2
	2c6k	3	1	1.9
	3ns9	3	1	1.78
	2exm	3	1	1.8
	4bgh	3	1	1.95
	2r64	3	1	2.3
	2c6l	3	1	2.3
	2vtt	3	1	1.68
	2vu3	3	1	1.85
	2b54	3	1	1.85
	2vtr	3	1	1.89
	3unj	3	1	1.9
	2a0c	3	1	1.95
	3tiy	3	1	1.84
	1vyz	3	1	2.21
	3wbl	3	1	2
	2vtn	3	1	2.2
	1aq1	3	1	2
	2c6m	3	1	1.9
	2b52	3	1	1.88
	1pxl	3	1	2.5
	3s2p	3	1	2.3
	1r78	3	1	2
	2fvd	3	1	1.85
	2vtl	3	1	2
	1ke9	3	1	2
	1pye	3	1	2
	2b53	3	1	2
	2duv	3	1	2.2
	2c5y	3	1	2.25
	2v0d	3	1	2.2
	2w1h	3	1	2.15
	1y91	3	1	2.15
	2a7h	4	0	2.1
	1c5v	4	0	1.48
	1c1o	4	0	1.4
	2g55	4	0	1.82
	1jrs	4	0	1.8
	1tpo	4	0	1.7
	1s0q	4	0	1.02
	1c2m	4	0	1.4
	2agi	4	0	1.14
	1jrt	4	0	1.7
	1tld	4	0	1.5
	1c2l	4	0	1.5
	2ptn	4	0	1.55
	1y3y	4	1	1.75
	1o2i	4	1	1.5
	1gi6	4	1	1.49
	1o3d	4	1	1.33
	1o39	4	1	1.59
	1ql7	4	1	2.1
	1c2i	4	1	1.47
	1c2e	4	1	1.65
	1yp9	4	1	2.1
	1y3x	4	1	1.7
	1oyq	4	1	1.9
	1xug	4	1	1.5
	1c5s	4	1	1.36
	1xuh	4	1	2.2
	2g8t	4	1	1.41
	1xuk	4	1	1.8
	1k1n	4	1	2
	1c1t	4	1	1.37
	2fx6	4	1	1.57
	1mtw	4	1	1.9
	1qa0	4	1	1.8
	1o3e	4	1	1.64
	1az8	4	1	1.8
	1y3w	4	1	1.8
	1qb6	4	1	1.8
	1o3n	4	1	1.55
	1c2k	4	1	1.65
	1o3j	4	1	1.4
	2bza	4	1	1.9
	1c5p	4	1	1.43
	1k1m	4	1	2.2
	1mts	4	1	1.9
	1o30	4	1	1.55
	2agg	4	1	1.28
	1s0r	4	1	1.02
	1c5q	4	1	1.43
	1ghz	4	1	1.39
	1c5u	4	1	1.37
	1n6x	4	1	1.4
	1o2v	4	1	1.5
	1gi4	4	1	1.37
	1k1p	4	1	1.9
	1o3g	4	1	1.55
	2tio	4	1	1.93
	1c2d	4	1	1.65
	1c1r	4	1	1.37
	1c2h	4	1	1.4
	1o36	4	1	1.7
	1o3l	4	1	1.4
	1bju	4	1	1.8
	1xuj	4	1	1.92
	1tx7	4	1	1.75
	1mtu	4	1	1.9
	1o32	4	1	1.78
	1o2q	4	1	1.5
	1k1j	4	1	2.2
	1c1s	4	1	1.63
	1qbo	4	1	1.8
	1k1o	4	1	2
	1mtv	4	1	1.9
	1g36	4	1	1.9
	1o2l	4	1	1.68
	1tx8	4	1	1.7
	1gi1	4	1	1.42
	1o3h	4	1	1.53
	1o35	4	1	1.41
	1ppc	4	1	1.8
	1o2s	4	1	1.65
	1o3m	4	1	1.55
	1o2x	4	1	1.46
	1o38	4	1	1.38
	1bjv	4	1	1.8
	1c1p	4	1	1.37
	1c2j	4	1	1.4
	1c2f	4	1	1.7
	1o3i	4	1	1.51
	1y3v	4	1	1.6
	2blv	4	1	1.2
	1o2p	4	1	1.47
	1k1i	4	1	2.2
	1gj6	4	1	1.5
	1o2y	4	1	1.45
	1o31	4	1	1.66
	1xui	4	1	1.5
	1c5t	4	1	1.37
	1eb2	4	1	2
	1o2k	4	1	1.63
	1gi0	4	1	1.42
	1tps	4	1	1.9
	1n6y	4	1	1.4
	1o34	4	1	1.5
	1pph	4	1	1.9
	2g5n	4	1	1.51
	1o2u	4	1	1.41
	1o2r	4	1	1.45
	1o2h	4	1	1.77
	1qb9	4	1	1.8
	2blw	4	1	1.2
	1o3b	4	1	1.75
	1o2z	4	1	1.65
	1k1l	4	1	2.5
	1o2o	4	1	1.63
	1c1q	4	1	1.37
	1c2g	4	1	1.65
	1o37	4	1	1.45
	1o3f	4	1	1.55
	1o2n	4	1	1.5
	1o3o	4	1	1.55
	1ce5	4	1	1.9
	1o2j	4	1	1.65
	1aq7	4	1	2.2
	1o3k	4	1	1.43
	2g5v	4	1	1.45
	1j8a	4	1	1.21
	1qb1	4	1	1.8
	1o2w	4	1	1.38
	1xuf	4	1	1.9
	1qbn	4	1	1.8
	1o33	4	1	1.46
	1c1n	4	1	1.4
	3dh5	5	0	1.6
	4rat	5	0	1.5
	1jvt	5	0	2.05
	2g4w	5	0	1.84
	2e3w	5	0	1.05
	4j5z	5	0	1.8
	2rat	5	0	1.5
	1kf5	5	0	1.15
	6rat	5	0	1.5
	1rbb	5	0	2.5
	4ao1	5	0	1.58
	1rnu	5	0	1.6
	1kf2	5	0	1.1
	3euz	5	0	1.84
	7rat	5	0	1.5
	1kf8	5	0	1.15
	3ev0	5	0	1.76
	2rns	5	0	1.6
	4j67	5	0	1.86
	3i6f	5	0	1.3
	4j64	5	0	1.78
	1rnv	5	0	1.6
	1jvv	5	0	2.2
	3eux	5	0	1.65
	5rat	5	0	1.5
	1rph	5	0	2.2
	3i7w	5	0	2.35
	3ev1	5	0	2
	4j65	5	0	1.96
	3rn3	5	0	1.45
	1fs3	5	0	1.4
	8rat	5	0	1.5
	4j68	5	0	1.78
	4j62	5	0	2.04
	1xps	5	0	1.8
	1aqp	5	0	2
	1rnw	5	0	1.8
	3euy	5	0	1.95
	1rbw	5	0	1.69
	3rat	5	0	1.5
	1bel	5	0	1.6
	2g8q	5	0	1.5
	3i6j	5	0	1.3
	1js0	5	0	2.2
	1rat	5	0	1.5
	1rny	5	0	2
	5rsa	5	0	2
	4j6a	5	0	2.04
	1rnx	5	0	1.9
	3i67	5	0	1.3
	2w5m	5	0	1.8
	1rha	5	0	1.8
	1rta	5	0	2.5
	4mxf	5	0	2.25
	9rat	5	0	1.5
	4j63	5	0	2.04
	1rnq	5	0	2
	1rbx	5	0	1.69
	2g4x	5	0	1.95
	4l55	5	0	1.65
	4j60	5	0	1.69
	1rnz	5	0	1.9
	1a2w	5	0	2.1
	1rno	5	0	1.9
	1kf3	5	0	1.05
	4j61	5	0	1.69
	1rtb	5	0	2.5
	2blz	5	0	1.4
	1xpt	5	0	1.9
	1kf7	5	0	1.15
	3i6h	5	0	1.3
	4ot4	5	0	1.85
	1afu	5	0	2
	2blp	5	0	1.4
	4j66	5	0	2.04
	1rhb	5	0	1.5
	3ev2	5	0	2.02
	1kf4	5	0	1.1
	7rsa	5	0	1.26
	1o0h	5	1	1.2
	1jvu	5	1	1.78
	3d7b	5	1	1.6
	3d6q	5	1	1.6
	3jw1	5	1	1.6
	2w5i	5	1	2.4
	3d8y	5	1	1.72
	3d6o	5	1	1.58
	3lxo	5	1	1.55
	1o0o	5	1	1.2
	1rpf	5	1	2.2
	3d6p	5	1	1.6
	4g8v	5	1	1.7
	1rnc	5	1	1.5
	1rob	5	1	1.6
	1w4q	5	1	1.68
	1o0f	5	1	1.5
	1rnd	5	1	1.5
	1rcn	5	1	2.32
	1rnm	5	1	2
	2w5k	5	1	1.7
	1u1b	5	1	2
	1qhc	5	1	1.7
	1o0m	5	1	1.5
	1eos	5	1	2
	1w4o	5	1	1.6
	1rnn	5	1	1.8
	2xog	5	1	1.72
	1w4p	5	1	1.69
	3ev3	5	1	1.68
	1rpg	5	1	1.4
	1wbu	5	1	1.9
	4g8y	5	1	1.8
	1jn4	5	1	1.8
	1o0n	5	1	1.5
	1afk	5	1	1.7
	2xoi	5	1	1.72
	1eow	5	1	2
	1f0v	5	1	1.7
	2w5l	5	1	1.7
	1z6s	5	1	1.5
	4g90	5	1	1.9
	2w5g	5	1	1.7
	3d8z	5	1	1.98
	3msf	6	0	2.09
	3ms3	6	0	1.54
	3fxs	6	0	1.55
	3fb0	6	0	1.6
	4ow3	6	0	2.1
	3fbo	6	0	1.92
	3n21	6	0	1.87
	4d91	6	0	1.9
	4tnl	6	0	1.8
	3p7s	6	0	2.2
	2tli	6	0	1.95
	5tli	6	0	2.1
	4tli	6	0	1.95
	7tli	6	0	1.95
	3p7u	6	0	2.2
	3p7v	6	0	2.2
	3t2j	6	0	2
	1fjo	6	0	2
	6tli	6	0	2.1
	1fjq	6	0	1.7
	1fju	6	0	2
	1fj3	6	0	2
	1l3f	6	0	2.3
	3t2i	6	0	2.1
	2a7g	6	0	1.85
	3eim	6	0	1.88
	3p7p	6	0	2.2
	1tli	6	0	2.05
	3p7t	6	0	2.2
	3p7q	6	0	2.2
	8tli	6	0	2.2
	3p7r	6	0	2.2
	3p7w	6	0	2.2
	3tli	6	0	1.95
	2g4z	6	0	1.98
	1fjv	6	0	2
	4mxj	6	1	1.35
	1y3g	6	1	2.1
	1kkk	6	1	1.6
	1kr6	6	1	1.8
	4n4e	6	1	1.13
	3nn7	6	1	2.05
	3msn	6	1	1.97
	4mwp	6	1	1.23
	1kro	6	1	1.7
	1kjp	6	1	1.6
	1kl6	6	1	1.8
	4mzn	6	1	1.17
	1kjo	6	1	1.6
	1kto	6	1	1.9
	4oi5	6	1	1.3
	1ks7	6	1	1.7
	4n66	6	1	1.44
	1kei	6	1	1.6
	4n5p	6	1	1.25
	4mtw	6	1	1.32
	1lnc	6	1	1.8
	2tmn	6	1	1.6
	1gxw	6	1	2.18
	1pe8	6	1	1.8
	1lne	6	1	1.7
	1hyt	6	1	1.7
	1lnb	6	1	1.8
	2tlx	6	1	1.65
	1pe5	6	1	1.7
	1lna	6	1	1.9
	3zi6	6	1	2
	4tmn	6	1	1.7
	5tmn	6	1	1.6
	1zdp	6	1	1.7
	1fjt	6	1	2.2
	4tln	6	1	2.3
	1qf0	6	1	2.2
	1z9g	6	1	1.7
	1qf2	6	1	2.06
	1pe7	6	1	1.82
	3tmn	6	1	1.7
	8tln	6	1	1.6
	1lnf	6	1	1.7
	3f28	6	1	1.68
	1qf1	6	1	2
	1tlp	6	1	2.3
	3fcq	6	1	1.75
	1tlx	6	1	2.1
	5tln	6	1	2.3
	1tmn	6	1	1.9
	3f2p	6	1	1.95
	1thl	6	1	1.7
	1os0	6	1	2.1
	6tmn	6	1	1.6
	1lnd	6	1	1.7
	4eyp	7	0	1.59
	1trz	7	0	1.6
	4f0o	7	0	1.67
	3inc	7	0	1.85
	1os4	7	0	2.25
	3ilg	7	0	1.9
	4fka	7	0	1.08
	2vk0	7	0	2.2
	4f1f	7	0	1.68
	4ex1	7	0	1.66
	4eww	7	0	2.3
	3w80	7	0	1.4
	2vjz	7	0	1.8
	4ewx	7	0	2.2
	4fg3	7	0	2
	3w7y	7	0	0.92
	4f0n	7	0	1.68
	1g7a	7	0	1.2
	4ey9	7	0	1.47
	4f1g	7	0	1.64
	4eyn	7	0	1.53
	4ewz	7	0	1.79
	4f1d	7	0	1.64
	1guj	7	0	1.62
	3q6e	7	0	2.05
	3tt8	7	0	1.12
	4exx	7	0	1.55
	3ir0	7	0	2.2
	3exx	7	0	1.35
	1g7b	7	0	1.3
	4f51	7	0	1.64
	4f4t	7	0	1.64
	4eyd	7	0	1.47
	4f1b	7	0	1.59
	4ex0	7	0	1.86
	4f1a	7	0	1.8
	4f1c	7	0	1.7
	4f8f	7	0	1.68
	4ey1	7	0	1.47
	4f4v	7	0	1.64
	1mso	7	0	1
	1os3	7	0	1.95
	3w7z	7	0	1.15
	3e7z	7	0	1.7
	4ak0	7	0	2.28
	3e7y	7	0	1.6
	2c8q	7	0	1.95
	2c8r	7	0	1.5
	1b17	7	0	1.7
	3rto	7	0	1.8
	4ins	7	0	1.5
	1b2b	7	0	1.8
	3mth	7	0	1.9
	1b2e	7	0	1.9
	1b19	7	0	1.8
	2tci	7	0	1.8
	1b2f	7	0	1.9
	9ins	7	0	1.7
	2g4m	7	0	1.8
	1b2d	7	0	1.7
	1b2g	7	0	1.8
	1b2a	7	0	1.7
	1b18	7	0	1.8
	3i40	7	0	1.85
	3ins	7	0
	1b2c	7	0	1.8
	1zni	7	0	1.5
	4a7e	7	0	1.86
	1m5a	7	0	1.2
	3i3z	7	0	1.6
	2omi	7	1	2.24
	2oly	7	1	1.7
	1ben	7	1	1.4
	1znj	7	1	2
	2omg	7	1	1.52
	1tyl	7	1	1.9
	1tym	7	1	1.9
	2olz	7	1	1.7
	2omh	7	1	1.36
	4ajx	7	1	1.2
	4akj	7	1	2.01
	1uz9	7	1	1.6
	4ajz	7	1	1.8
	1mpj	7	1	2.3
	1wav	7	1	2.5
	3cbr	8	0	1.7
	4mrb	8	0	1.27
	2qgb	8	0	1.4
	3w3b	8	0	1.9
	1e3f	8	0	1.9
	2g4g	8	0	1.85
	1bmz	8	0	2
	3a4d	8	0	2
	1f41	8	0	1.3
	1tta	8	0	1.7
	3d7p	8	0	1.72
	4hju	8	1	1.35
	2flm	8	1	1.65
	3imu	8	1	1.4
	2g5u	8	1	1.8
	3cn3	8	1	1.8
	3gs7	8	1	1.8
	3imr	8	1	1.7
	3kgu	8	1	1.85
	3esp	8	1	1.31
	3tct	8	1	1.3
	2fbr	8	1	1.46
	2f7i	8	1	1.6
	4pm1	8	1	1.23
	3ims	8	1	1.4
	3d2t	8	1	1.85
	4fi7	8	1	1.4
	2qge	8	1	1.45
	3ipe	8	1	1.4
	1z7j	8	1	2.2
	2b15	8	1	1.7
	3cn1	8	1	1.52
	2b9a	8	1	1.54
	1tt6	8	1	1.8
	3cn2	8	1	1.52
	4fi8	8	1	1.22
	2qgd	8	1	1.5
	3eso	8	1	1.31
	3glz	8	1	1.78
	2g9k	8	1	1.85
	3gs4	8	1	1.78
	3ipb	8	1	1.9
	1tyr	8	1	1.8
	4hjt	8	1	1.45
	1bm7	8	1	2
	4l1s	8	1	1.5
	1u21	8	1	1.69
	2qgc	8	1	1.3
	2b77	8	1	1.7
	1e4h	8	1	1.8
	3cn4	8	1	1.4
	4ky2	8	1	1.13
	3imv	8	1	1.47
	2gab	8	1	1.85
	3cn0	8	1	1.52
	3gs0	8	1	1.85
	4fi6	8	1	1.46
	3m1o	8	1	1.2
	4l1t	8	1	1.16
	2rox	8	1	2
	4i85	8	1	1.67
	1e5a	8	1	1.8
	3imw	8	1	1.31
	1tz8	8	1	1.85
	2f8i	8	1	1.54
	3imt	8	1	1.4
	2roy	8	1	2.2
	3esn	8	1	1.35
	3b56	8	1	1.55
	1y1d	8	1	1.7
	1swa	9	0	1.9
	1swb	9	0	1.85
	1swc	9	0	1.8
	3ry1	9	0	1.03
	2rtb	9	0	1.5
	2rtc	9	0	1.5
	1slf	9	0	1.76
	2rta	9	0	1.39
	2ize	9	0	1.57
	2izd	9	0	1.6
	2izc	9	0	1.4
	2iza	9	0	1.46
	2g5l	9	1	1.15
	4cpf	9	1	1.14
	1swe	9	1	2.06
	4cpe	9	1	1.06
	1swd	9	1	1.9
	1mk5	9	1	1.4
	2rtm	9	1	1.3
	2rti	9	1	1.4
	2rtj	9	1	1.4
	2rtr	9	1	1.62
	2rtd	9	1	1.65
	2rtk	9	1	1.82
	1lcz	9	1	1.95
	2rtg	9	1	1.39
	1sle	9	1	2
	2rte	9	1	1.5
	2rto	9	1	1.58
	2rtf	9	1	1.47
	2rtp	9	1	1.5
	1sld	9	1	2.5
	1slg	9	1	1.76
	2rtq	9	1	1.39
	2rtn	9	1	1.8
	2rtl	9	1	1.41
	2rth	9	1	1.56
	1vwq	9	1	1.7
	2izl	9	1	1.48
	1vwf	9	1	1.92
	1vwg	9	1	1.46
	1vwc	9	1	1.86
	1sts	9	1	1.95
	2izi	9	1	1.5
	1vwn	9	1	1.85
	2izf	9	1	1.58
	1vwr	9	1	1.5
	2izh	9	1	1.36
	1vwo	9	1	1.65
	1vwk	9	1	1.45
	1vwd	9	1	1.87
	1vwl	9	1	1.45
	1vwa	9	1	1.85
	2izg	9	1	1.36
	1vwh	9	1	1.48
	1vwb	9	1	1.82
	2izk	9	1	1.3
	1vwe	9	1	1.5
	1vwi	9	1	1.5
	2izj	9	1	1.3
	1str	9	1	1.8
	1vwp	9	1	1.75
	1vwj	9	1	1.45
	1vwm	9	1	1.6
	1srj	9	1	1.8
	1srf	9	1	2
	1srg	9	1	1.8
	1sri	9	1	1.65
	1pts	9	1	2
	4lyi	12	0	1.3
	4ior	12	0	1.4
	2oss	12	0	1.35
	4ioo	12	1	1.25
	4hbx	12	1	1.62
	4nue	12	1	1.3
	4o7c	12	1	1.55
	4ioq	12	1	1.5
	2yel	12	1	1.65
	4bw4	12	1	1.67
	4o72	12	1	1.4
	4ogi	12	1	1.73
	4j0s	12	1	1.84
	4f3i	12	1	1.4
	4wiv	12	1	1.56
	3p5o	12	1	1.6
	4mep	12	1	1.85
	4j3i	12	1	1.24
	4lzs	12	1	2.2
	4o71	12	1	1.36
	4cfl	12	1	1.32
	4c67	12	1	1.55
	4meo	12	1	1.72
	4o74	12	1	1.45
	4bw2	12	1	1.92
	3u5j	12	1	1.6
	3u5l	12	1	1.39
	4o7a	12	1	1.34
	4nud	12	1	1.2
	4o7b	12	1	1.5
	4pce	12	1	1.29
	4j0r	12	1	1.72
	4mr3	12	1	1.68
	4o78	12	1	1.34
	4ogj	12	1	1.65
	4mr4	12	1	1.66
	4meq	12	1	1.77
	4o77	12	1	2
	4e96	12	1	1.92
	4o7f	12	1	1.8
	4cfk	12	1	1.55
	4nuc	12	1	1.4
	4a9l	12	1	1.6
	4o76	12	1	1.7
	4o75	12	1	1.55
	3zyu	12	1	1.5
	4ps5	12	1	1.4
	4hbv	12	1	1.63
	4hby	12	1	1.59
	4pci	12	1	1.25
	3mxf	12	1	1.6
	4bw1	12	1	1.4
	4men	12	1	1.81
	4bw3	12	1	1.5
	3u5k	12	1	1.8
	1kvm	13	0	2.06
	2bls	13	0	2
	1ke4	13	0	1.72
	4old	13	1	1.48
	4jxw	13	1	2.3
	2r9w	13	1	1.8
	2pu2	13	1	1.86
	1xgj	13	1	1.97
	1xgi	13	1	1.96
	4kz3	13	1	1.67
	4kz7	13	1	1.43
	1ll9	13	1	1.87
	4jxs	13	1	1.9
	2r9x	13	1	1.9
	4kz4	13	1	1.42
	1my8	13	1	1.72
	4okp	13	1	1.37
	4kz5	13	1	1.35
	3gvb	13	1	1.8
	4kz9	13	1	1.72
	3gr2	13	1	1.8
	4jxv	13	1	1.76
	4kz6	13	1	1.68
	3gqz	13	1	1.8
	1rps	14	0	2.11
	2hbe	14	0	2
	1cls	14	0	1.9
	1hga	14	0	2.1
	1hab	14	0	2.3
	3d7o	14	0	1.8
	2hbf	14	0	2.2
	1rq3	14	0	1.91
	1j3y	14	0	1.55
	1yhe	14	0	2.1
	1ljw	14	0	2.16
	1xz2	14	0	1.9
	1mko	14	0	2.18
	1qsi	14	0	1.7
	1hgc	14	0	2.1
	1fn3	14	0	2.48
	1kd2	14	0	1.87
	1hgb	14	0	2.1
	1j41	14	0	1.45
	1xxt	14	0	1.91
	1qsh	14	0	1.7
	1dke	14	0	2.1
	1bij	14	0	2.3
	2w6v	14	0	1.8
	1hho	14	0	2.1
	1uiw	14	0	1.5
	2dn2	14	0	1.25
	2hhb	14	0	1.74
	1gzx	14	0	2.1
	2hbc	14	0	2.1
	1bbb	14	0	1.7
	1sdl	14	0	1.8
	1bz0	14	0	1.5
	2hbd	14	0	2.2
	1hbb	14	0	1.9
	1thb	14	0	1.5
	1sdk	14	0	1.8
	1yh9	14	0	2.2
	2dn3	14	0	1.25
	1j40	14	0	1.45
	1ird	14	0	1.25
	1a3n	14	0	1.8
	1j3z	14	0	1.6
	2hhd	14	0	2.2
	1b86	14	0	2.5
	2d60	14	1	1.7
	1g9v	14	1	1.85
	2d5z	14	1	1.45
	2bdc	15	0	1.8
	2fof	15	0	2.2
	1h9l	15	0	1.67
	2bd9	15	0	1.9
	2foa	15	0	1.9
	1esa	15	0	1.65
	2foc	15	0	2
	2foe	15	0	2.2
	1lvy	15	0	1.87
	1qix	15	0	1.9
	2fo9	15	0	2
	1gvk	15	0	0.94
	2fob	15	0	1.9
	2h1u	15	0	1.6
	2fod	15	0	2
	1haz	15	0	1.4
	1elc	15	1	1.75
	1eld	15	1	2
	2bd4	15	1	1.7
	1elb	15	1	2.1
	1ele	15	1	2
	1nes	15	1	1.65
	2bdb	15	1	1.7
	1bma	15	1	1.8
	2est	15	1	2.5
	1ela	15	1	2
	1qr3	15	1	1.6
	2pb8	16	0	2
	2gns	16	0	2.3
	2q1p	16	0	1.5
	1cl5	16	0	2.45
	1fb2	16	0	1.95
	4gld	16	0	1.69
	4fga	16	0	2.3
	3fg5	16	0	2.5
	2pyc	16	0	1.5
	2qvd	16	1	1.93
	1zwp	16	1	1.1
	1oxl	16	1	1.8
	1tg4	16	1	1.7
	1skg	16	1	1.21
	1jq9	16	1	1.8
	2arm	16	1	1.23
	1fv0	16	1	1.7
	1q7a	16	1	1.6
	1tg1	16	1	1.25
	1zyx	16	1	1.95
	1kpm	16	1	1.8
	1tp2	16	1	2.4
	1tdv	16	1	1.7
	1tj9	16	1	1.1
	1jq8	16	1	2
	1sqz	16	1	1.2
	1zr8	16	1	2.03
	1th6	16	1	1.23
	1y38	16	1	2.44
	3h1x	16	1	1.4
	1sxk	16	1	1.21
	1tk4	16	1	1.1
	1sv3	16	1	1.35
	3lzy	18	0	1.8
	4ape	18	0	2.1
	1e81	18	1	2.05
	3er3	18	1	2
	1epm	18	1	1.6
	1eed	18	1	2
	3pmy	18	1	1.38
	4er4	18	1	2.1
	3pww	18	1	1.22
	3pmu	18	1	1.43
	3er5	18	1	1.8
	2v00	18	1	1.55
	3pll	18	1	1.73
	4er2	18	1	2
	4lp9	18	1	1.35
	3prs	18	1	1.38
	1ent	18	1	1.9
	1e80	18	1	2.05
	3pbd	18	1	1.7
	1od1	18	1	1.37
	5er1	18	1	2
	1epq	18	1	1.9
	3pcw	18	1	1.25
	3pgi	18	1	1.9
	5er2	18	1	1.8
	1epp	18	1	1.9
	2er7	18	1	1.6
	1epo	18	1	2
	1er8	18	1	2
	3pi0	18	1	1.64
	1epl	18	1	2
	1e5o	18	1	2.05
	3pld	18	1	1.4
	2er6	18	1	2
	4lhh	18	1	1.73
	1e82	18	1	2.05
	1epn	18	1	1.6
	2er9	18	1	2.2
	3pm4	18	1	1.68
	3pb5	18	1	1.9
	3pbz	18	1	1.48
	4er1	18	1	2
	1c6i	19	0	1.9
	1c6e	19	0	1.9
	1c6d	19	0	2
	1l90	19	0	1.75
	1c6c	19	0	2
	1c6g	19	0	1.9
	1c6f	19	0	2
	1c6k	19	0	1.9
	1c6h	19	0	1.9
	3dmv	19	0	1.65
	1c6j	19	0	1.9
	2b6t	19	0	2.1
	2b74	19	0	2.1
	2b73	19	0	2.15
	2b75	19	0	2.1
	2b70	19	0	2.4
	2b6x	19	0	2.11
	2b6z	19	0	2.4
	2b6y	19	0	2.4
	2b72	19	0	2.1
	2b6w	19	0	2.2
	3dn4	19	1	1.8
	3hh3	19	1	1.25
	3dmz	19	1	2
	1l83	19	1	1.7
	3hh6	19	1	1.25
	1nhb	19	1	1.8
	3dn2	19	1	1.8
	3dn0	19	1	1.8
	185l	19	1	1.8
	186l	19	1	1.8
	3hh4	19	1	1.25
	182l	19	1	1.8
	3dmx	19	1	1.8
	188l	19	1	1.8
	181l	19	1	1.8
	3dn3	19	1	1.8
	184l	19	1	1.8
	187l	19	1	1.8
	3dn6	19	1	1.8
	3hh5	19	1	1.25
	3dn1	19	1	1.8
	183l	19	1	1.8
	2otz	19	1	2.07
	2oty	19	1	1.83
	2ray	19	1	1.8
	2raz	19	1	1.64
	2rb2	19	1	1.46
	2rb0	19	1	1.84
	1pud	20	0	1.85
	4pun	20	0	1.25
	1p0d	20	0	1.9
	1enu	20	1	1.95
	2pwu	20	1	1.77
	4q4s	20	1	1.25
	2qii	20	1	1.7
	2z7k	20	1	1.28
	3sm0	20	1	1.57
	4q4p	20	1	1.54
	1k4h	20	1	1.8
	3c2y	20	1	1.78
	1r5y	20	1	1.2
	3rr4	20	1	1.68
	3eou	20	1	1.93
	4q4q	20	1	1.41
	1q66	20	1	1.75
	1n2v	20	1	2.1
	1q63	20	1	1.85
	3gc4	20	1	1.8
	1k4g	20	1	1.7
	1p0e	20	1	2.4
	1p0b	20	1	1.7
	4q4o	20	1	1.35
	3s1g	20	1	1.82
	1s38	20	1	1.81
	1q65	20	1	2.1
	3eos	20	1	1.78
	1f3e	20	1	1.85
	4puj	20	1	1.42
	2bbf	20	1	1.7
	1s39	20	1	1.95
	3tll	20	1	1.37
	4puk	20	1	1.49
	3gc5	20	1	1.4
	3ge7	20	1	1.5
	4q4r	20	1	1.45
	1q4w	20	1	1.93
	2v1i	21	0	1.2
	1azi	21	0	2
	2frk	21	0	1.3
	2o5q	21	0	1.9
	3lr7	21	0	1.6
	2vlz	21	0	1.5
	1dwt	21	0	1.4
	2frf	21	0	1.2
	1npf	21	0	1.9
	2o5s	21	0	1.6
	2vlx	21	0	1.3
	2frj	21	0	1.3
	2o5t	21	0	1.6
	1wla	21	0	1.7
	3lr9	21	0	1.55
	2o5b	21	0	2
	1dws	21	0	1.45
	2v1j	21	0	1.4
	2v1f	21	0	1.2
	2v1k	21	0	1.25
	1gjn	21	0	1.35
	2v1g	21	0	1.35
	2fri	21	0	1.6
	1ymb	21	0	1.9
	2v1h	21	0	1.3
	2v1e	21	0	1.3
	2vm0	21	0	1.6
	2vly	21	0	1.6
	1dwr	21	0	1.45
	2o5l	21	1	1.7
	2o58	21	1	1.65
	2o5m	21	1	1.65
	2o5o	21	1	1.6
	3n2d	22	0	2.22
	3s9q	22	0	1.67
	4l66	22	0	1.7
	4kwn	22	0	1.8
	4kmk	22	0	1.65
	4jtb	22	0	1.71
	3mrw	22	0	1.7
	4kl4	22	0	1.9
	3n1n	22	1	2.23
	3v2k	22	1	2.07
	3rl9	22	1	1.9
	3sj6	22	1	1.6
	3u6z	22	1	1.7
	4e5b	23	0	2
	1wfc	23	0	2.3
	1r39	23	0	2.3
	3rin	23	1	2.2
	1w84	23	1	2.2
	1wbo	23	1	2.16
	2zb0	23	1	2.1
	1zz2	23	1	2
	2zb1	23	1	2.5
	1wbw	23	1	2.41
	1w82	23	1	2.2
	1w7h	23	1	2.21
	1wbs	23	1	1.8
	4e6c	23	1	2.39
	1wbv	23	1	2
	2zaz	23	1	1.8
	4e6a	23	1	2.09
	1wbn	23	1	2.4
	1w83	23	1	2.5
	1zyj	23	1	2
	1wbt	23	1	2
	1kv1	23	1	2.5
	3kf7	23	1	2
	3hv6	23	1	1.95
	3hv5	23	1	2.25
	3hv7	23	1	2.4
	3gcu	23	1	2.1
	4l8m	23	1	2.1
	3huc	23	1	1.8
	1m7q	23	1	2.4
	1yqj	23	1	2
	3itz	23	1	2.25
	3gfe	23	1	2.1
	3zya	23	1	1.9
	3fc1	23	1	2.4
	3u8w	23	1	2.15
	1ouy	23	1	2.5
	1ouk	23	1	2.5
	3m3d	24	0	2.34
	1w75	24	0	2.4
	1qif	24	0	2.1
	1qie	24	0	2.1
	1qih	24	0	2.5
	1qig	24	0	2.3
	2vt6	24	0	2.4
	2vt7	24	0	2.2
	1ea5	24	0	1.8
	1qid	24	0	2.05
	2va9	24	0	2.4
	1odc	24	1	2.2
	1eve	24	1	2.5
	1h23	24	1	2.15
	2cmf	24	1	2.5
	1h22	24	1	2.15
	1dx6	24	1	2.3
	1e66	24	1	2.1
	1zgc	24	1	2.1
	1zgb	24	1	2.3
	1w4l	24	1	2.16
	3zv7	24	1	2.26
	2ckm	24	1	2.15
	1w76	24	1	2.3
	1w6r	24	1	2.05
	1qti	24	1	2.5
	1vot	24	1	2.5
	1gpk	24	1	2.1
	2ack	24	1	2.4
	2xi4	24	1	2.3
	2vjc	24	1	2.3
	1gpn	24	1	2.35
	1mxw	25	0	1.9
	1my0	25	0	1.9
	1mxy	25	0	1.95
	1mxv	25	0	1.95
	1fto	25	0	2
	1my1	25	0	1.9
	1mxx	25	0	2
	1mxz	25	0	1.9
	4o3b	25	1	1.91
	1m5c	25	1	1.65
	1my3	25	1	1.75
	1wvj	25	1	1.75
	1mqg	25	1	2.15
	1m5e	25	1	1.46
	3bki	25	1	1.87
	2aix	25	1	2.17
	3bfu	25	1	1.95
	1ftl	25	1	1.8
	1mqi	25	1	1.35
	1ftj	25	1	1.9
	1m5b	25	1	1.85
	1syh	25	1	1.8
	1my4	25	1	1.9
	4igt	25	1	1.24
	1fw0	25	1	1.9
	4isu	25	1	2.3
	1mxu	25	1	1.8
	1mm7	25	1	1.65
	4g8m	25	1	2.05
	1nnp	25	1	1.9
	4o3a	25	1	1.8
	1nnk	25	1	1.85
	1my2	25	1	1.8
	1ms7	25	1	1.97
	3bft	25	1	2.27
	1ftm	25	1	1.7
	1n0t	25	1	2.1
	4o3c	25	1	1.5
	1mm6	25	1	2.15
	3tza	25	1	1.9
	1mqj	25	1	1.65
	1dq0	27	0	1.7
	1dq5	27	0	2
	1nls	27	0	0.94
	2g4i	27	0	2.4
	2a7a	27	0	1.75
	1dq2	27	0	2.05
	3nwk	27	0	2.09
	2uu8	27	0	0.94
	1gkb	27	0	1.56
	1jbc	27	0	1.15
	3enr	27	0	2.4
	1enq	27	0	2.5
	1enr	27	0	1.83
	1dq1	27	0	2.15
	2ctv	27	0	1.95
	1dq6	27	0	1.9
	1qny	27	0	1.8
	2enr	27	0	2.35
	1scr	27	0	2
	1apn	27	0	2.5
	1vln	27	0	2.4
	1nxd	27	0	1.9
	1scs	27	0	1.6
	1con	27	0	2
	1jn2	27	1	1.9
	1cvn	27	1	2.3
	4pf5	27	1	2.04
	1gic	27	1	2
	1jw6	27	1	1.93
	1ona	27	1	2.35
	1i3h	27	1	1.2
	1hqw	27	1	2.4
	5cna	27	1	2
	3d4k	27	1	1.8
	1qdc	27	1	2
	3snb	28	0	2.4
	2gt7	28	0	1.82
	3vb6	28	0	2.5
	1uk2	28	0	2.2
	2bx3	28	0	2
	2a5a	28	0	2.08
	3vb7	28	0	1.95
	3snd	28	0	1.89
	2c3s	28	0	1.9
	1uk3	28	0	2.4
	2gz9	28	0	2.17
	2h2z	28	0	1.6
	3vb3	28	0	2.2
	2z3e	28	0	2.32
	1uj1	28	0	1.9
	2duc	28	0	1.7
	2gz7	28	1	1.86
	3v3m	28	1	1.96
	2z94	28	1	1.78
	2gz8	28	1	1.97
	1uk4	28	1	2.5
	1sug	29	0	1.95
	3i80	29	0	2.25
	1oem	29	0	1.8
	1oes	29	0	2.2
	2cm2	29	0	1.5
	2cm3	29	0	2.1
	2cni	29	1	2
	1nl9	29	1	2.4
	2cm7	29	1	2.1
	1ph0	29	1	2.2
	1xbo	29	1	2.5
	2cnf	29	1	2.2
	1onz	29	1	2.4
	2vev	29	1	1.8
	1ony	29	1	2.15
	1nny	29	1	2.4
	2veu	29	1	2.4
	3eax	29	1	1.9
	1qxk	29	1	2.3
	1pyn	29	1	2.2
	1wax	29	1	2.2
	2cnh	29	1	1.8
	2vex	29	1	2.2
	3eb1	29	1	2.4
	2bge	29	1	1.8
	1pxh	29	1	2.15
	2vew	29	1	2
	3i7z	29	1	2.3
	2bgd	29	1	2.4
	2vey	29	1	2.2
	1nz7	29	1	2.4
	2cng	29	1	1.9
	2cm8	29	1	2.1
	1no6	29	1	2.4
	2cne	29	1	1.8
	2cmc	29	1	2.2
	2cmb	29	1	1.7
	2oxu	34	0	1.24
	4ijo	34	0	1.9
	4gql	34	1	1.15
	4efs	34	1	1.63
	4gr3	34	1	1.49
	1y93	34	1	1.03
	3tsk	34	1	2
	2oxw	34	1	1.15
	3lik	34	1	1.8
	4gr0	34	1	1.5
	3ljg	34	1	1.31
	1rmz	34	1	1.34
	3lil	34	1	1.8
	3lir	34	1	1.9
	3ts4	34	1	1.59
	3f16	34	1	1.16
	3nx7	34	1	1.8
	3n2u	34	1	1.81
	3ehy	34	1	1.9
	3f19	34	1	1.13
	3ehx	34	1	1.9
	3n2v	34	1	1.55
	3f18	34	1	1.13
	3f15	34	1	1.7
	3f17	34	1	1.1
	3lk8	34	1	1.8
	3f1a	34	1	1.25
	4nva	35	0	1.57
	1kxn	35	0	1.8
	4oq7	35	0	1.89
	4nvf	35	0	1.49
	4jpl	35	1	1.41
	4jm6	35	1	1.45
	4jqm	35	1	1.41
	4jmz	35	1	1.82
	4jm9	35	1	1.41
	4jqj	35	1	1.6
	4jqn	35	1	1.36
	4jpu	35	1	1.41
	4jpt	35	1	1.41
	4jm8	35	1	1.3
	4jm5	35	1	1.26
	3t0h	37	0	1.2
	1yes	37	0	2.2
	1yer	37	0	1.65
	3ft5	37	1	1.9
	2xdx	37	1	2.42
	2xht	37	1	2.27
	2xjx	37	1	1.66
	2xk2	37	1	1.95
	2xhr	37	1	2.2
	2xds	37	1	1.97
	2xdk	37	1	1.97
	2xab	37	1	1.9
	2xdl	37	1	1.98
	3ft8	37	1	2
	4jql	37	1	1.72
	3t10	37	1	1.24
	4l94	37	1	1.65
	3t0z	37	1	2.19
	4l8z	37	1	1.7
	4l91	37	1	1.75
	3r4m	37	1	1.7
	1byq	37	1	1.5
	1yet	37	1	1.9
	3djh	38	0	1.25
	3ce4	38	0	1.55
	4p0h	38	0	1.93
	4gru	38	0	1.92
	3l5v	38	0	1.7
	1ljt	38	1	2
	3ijg	38	1	1.7
	1ca7	38	1	2.5
	2ooh	38	1	1.85
	2ooz	38	1	1.8
	3dji	38	1	1.95
	3u18	38	1	1.9
	3l5r	38	1	1.94
	3l5p	38	1	1.8
	3l5t	38	1	1.86
	3l5u	38	1	1.9
	3l5s	38	1	1.86
	3dw1	39	0	1.03
	3dvs	39	0	1.02
	3de0	39	0	1.9
	3de1	39	0	2
	1bjr	39	0	2.44
	3ptl	39	0	1.3
	3i37	39	0	1
	3de6	39	0	2.2
	1ptk	39	0	2.4
	3i2y	39	0	1
	1egq	39	0	1.55
	3de5	39	0	2.1
	3de4	39	0	1.8
	2pkc	39	0	1.5
	3de3	39	0	1.43
	3de7	39	0	2.3
	3dvr	39	0	1.02
	2prk	39	0	1.5
	3d9q	39	0	1.43
	3de2	39	0	2.1
	3i30	39	0	0.99
	3prk	39	0	2.2
	3dwe	39	0	0.99
	3ddz	39	0	1.7
	3dw3	39	0	0.99
	3dvq	39	0	1.02
	3i34	39	0	1
	4dj5	39	0	1.8
	1cnm	39	0	2.2
	1pj8	39	1	2.2
	1oyo	39	1	2.02
	3kbs	42	0	1.8
	3qys	42	0	1.85
	3kbv	42	0	1.8
	1mnz	42	0	0.99
	4e3v	42	0	1.5
	3kbw	42	0	1.6
	3kcj	42	0
	2gub	42	0	1.8
	4a8n	42	0	1.2
	4a8i	42	0	0.95
	4a8r	42	0	1.42
	4w4q	42	0	2
	2glk	42	0	0.94
	4a8l	42	0	1.35
	3kbj	42	0	2
	3kbm	42	1	2
	4qeh	42	1	1.55
	3u3h	42	1	0.97
	4duo	42	1	2
	4qe5	42	1	1.56
	4qee	42	1	1.6
	4qe4	42	1	1.7
	4qe1	42	1	1.55
	3kbn	42	1	1.53
	4ovh	43	0	2.25
	1mmi	43	0	1.85
	2pol	43	0	2.5
	4pnv	43	0	1.86
	3q4j	43	0	2.3
	4k3s	43	0	1.75
	4mjr	43	1	1.62
	4n94	43	1	1.73
	4n98	43	1	1.7
	4n95	43	1	1.8
	4mjq	43	1	1.73
	3d1e	43	1	1.9
	3d1g	43	1	1.64
	4k3o	43	1	2
	4k3l	43	1	1.5
	4n9a	43	1	1.9
	4k3k	43	1	1.85
	3d1f	43	1	2
	4k3m	43	1	1.85
	4k3r	43	1	1.86
	4k3q	43	1	1.85
	4k3p	43	1	2.15
	4n99	43	1	2.3
	4mjp	43	1	1.86
	4n96	43	1	1.7
	4n97	43	1	1.97
	2oot	44	0	1.64
	2c6p	44	0	2.39
	3d7f	44	1	1.54
	3bi0	44	1	1.67
	4oc3	44	1	1.79
	4oc2	44	1	1.65
	2pvv	44	1	2.11
	2pvw	44	1	1.71
	4oc1	44	1	1.75
	3d7d	44	1	1.69
	4oc5	44	1	1.7
	3d7g	44	1	1.75
	3sjf	44	1	1.65
	3bi1	44	1	1.5
	2or4	44	1	1.62
	3d7h	44	1	1.55
	2xei	44	1	1.69
	3bhx	44	1	1.6
	4oc4	44	1	1.66
	4oc0	44	1	1.85
	3iww	44	1	2.3
	2c6c	44	1	2
	2jbj	44	1	2.19
	3the	45	0	1.97
	4gwc	45	0	1.9
	3tf3	45	0	1.64
	4gsm	45	0	1.7
	3th7	45	0	2.1
	2zav	45	0	1.7
	2pha	45	0	1.9
	3skk	45	1	1.7
	3gn0	45	1	1.7
	1wva	45	1	1.94
	3kv2	45	1	1.55
	2pho	45	1	1.95
	3mfw	45	1	1.47
	3lp4	45	1	1.9
	3gmz	45	1	1.43
	4gsz	45	1	2.2
	3sjt	45	1	1.6
	2pll	45	1	1.9
	3mfv	45	1	1.9
	4gsv	45	1	1.48
	3dj8	45	1	1.51
	3thh	45	1	1.85
	3lp7	45	1	2.04
	2aeb	45	1	1.29
	4gwd	45	1	1.53
	2ofm	46	0	1.11
	1ikj	46	0	1.27
	1ywc	46	0	1
	1d3s	46	0	1.4
	1x8p	46	0	0.85
	1np4	46	0	1.5
	1ywd	46	0	1.08
	1ywa	46	0	0.89
	1eqd	46	0	1.6
	4hpb	46	0	1.6
	1x8q	46	0	0.85
	1u0x	46	0	1.45
	1x8n	46	0	1.08
	1ywb	46	0	0.97
	4hpa	46	0	1.5
	1d2u	46	0	1.15
	1x8o	46	0	1.01
	1koi	46	0	1.08
	3mvf	46	0	1.4
	1erx	46	0	1.4
	4hpd	46	1	1.3
	4hpc	46	1	1.4
	2y2v	50	0	2.45
	3dl7	50	0	2.5
	3dl4	50	0	2.5
	2jgf	50	0	2.5
	4arb	50	1	2.25
	4ara	50	1	2.5
	4b80	50	1	2.5
	4b82	50	1	2.1
	4b7z	50	1	2.3
	4b85	50	1	2.1
	4b83	50	1	2.4
	1n5r	50	1	2.25
	2gyu	50	1	2.2
	1j07	50	1	2.35
	2gyw	50	1	2.4
	2gyv	50	1	2.5
	2jf0	50	1	2.5
	2whq	50	1	2.15
	2wu4	50	1	2.4
	3h2e	52	0	2
	1tws	52	0	2
	4d8z	52	1	2.2
	4db7	52	1	2.5
	4d8a	52	1	2.18
[truncated: 2,053 more rows]
