# Supplementary material for: Inherent versus induced protein flexibility: Comparisons within and between apo and holo structures
Source: PLoS Comput Biol. 2019 Jan 30;15(1):e1006705. doi: 10.1371/journal.pcbi.1006705 (PMC6370239; doi:10.1371/journal.pcbi.1006705)
Supplement: S1 Text — (ZIP) [file pcbi.1006705.s005.zip]

Archive with 14 entries (14 files):
- Alignment.py
- calculate_all_chi_angles_master.pl
- calculate_chi_ranges.pl
- calc_all_chi_angles.pm
- calc_chi_angle.pm
- chi_angle_histo_jackknife_bins_pub_181010.R
- extract_chi_angles.pl
- generate_radar_chi_histograms.pl
- HwRMSD.py
- HwRMSD_wrapper.pl
- README_chi
- README_HwRMSD
- README_master
- README_R_script
