# Supplementary material for: Inherent versus induced protein flexibility: Comparisons within and between apo and holo structures
Source: PLoS Comput Biol. 2019 Jan 30;15(1):e1006705. doi: 10.1371/journal.pcbi.1006705 (PMC6370239; doi:10.1371/journal.pcbi.1006705)
Supplement: S1 Text — (ZIP) [file pcbi.1006705.s005.zip › Alignment.py]

#!/usr/bin/env python
'''
Created on Jan 6, 2011

@authors:  Kelly Damm, Nickolay Khazanov,Daniel Quang
'''


import sys, re, os
import numpy
from Bio.PDB.PDBIO import PDBIO

to_one_letter_code= {
    'ALA':'A', 'VAL':'V', 'PHE':'F', 'PRO':'P', 'MET':'M',
    'ILE':'I', 'LEU':'L', 'ASP':'D', 'GLU':'E', 'LYS':'K',
    'ARG':'R', 'SER':'S', 'THR':'T', 'TYR':'Y', 'HIS':'H',
    'CYS':'C', 'ASN':'N', 'GLN':'Q', 'TRP':'W', 'GLY':'G',
    '2AS':'D', '3AH':'H', '5HP':'E', 'ACL':'R', 'AIB':'A',
    'ALM':'A', 'ALO':'T', 'ALY':'K', 'ARM':'R', 'ASA':'D',
    'ASB':'D', 'ASK':'D', 'ASL':'D', 'ASQ':'D', 'AYA':'A',
    'BCS':'C', 'BHD':'D', 'BMT':'T', 'BNN':'A', 'BUC':'C',
    'BUG':'L', 'C5C':'C', 'C6C':'C', 'CCS':'C', 'CEA':'C',
    'CHG':'A', 'CLE':'L', 'CME':'C', 'CSD':'A', 'CSO':'C',
    'CSP':'C', 'CSS':'C', 'CSW':'C', 'CXM':'M', 'CY1':'C',
    'CY3':'C', 'CYG':'C', 'CYM':'C', 'CYQ':'C', 'DAH':'F',
    'DAL':'A', 'DAR':'R', 'DAS':'D', 'DCY':'C', 'DGL':'E',
    'DGN':'Q', 'DHA':'A', 'DHI':'H', 'DIL':'I', 'DIV':'V',
    'DLE':'L', 'DLY':'K', 'DNP':'A', 'DPN':'F', 'DPR':'P',
    'DSN':'S', 'DSP':'D', 'DTH':'T', 'DTR':'W', 'DTY':'Y',
    'DVA':'V', 'EFC':'C', 'FLA':'A', 'FME':'M', 'GGL':'E',
    'GLZ':'G', 'GMA':'E', 'GSC':'G', 'HAC':'A', 'HAR':'R',
    'HIC':'H', 'HIP':'H', 'HMR':'R', 'HPQ':'F', 'HTR':'W',
    'HYP':'P', 'IIL':'I', 'IYR':'Y', 'KCX':'K', 'LLP':'K',
    'LLY':'K', 'LTR':'W', 'LYM':'K', 'LYZ':'K', 'MAA':'A',
    'MEN':'N', 'MHS':'H', 'MIS':'S', 'MLE':'L', 'MPQ':'G',
    'MSA':'G', 'MSE':'M', 'MVA':'V', 'NEM':'H', 'NEP':'H',
    'NLE':'L', 'NLN':'L', 'NLP':'L', 'NMC':'G', 'OAS':'S',
    'OCS':'C', 'OMT':'M', 'PAQ':'Y', 'PCA':'E', 'PEC':'C',
    'PHI':'F', 'PHL':'F', 'PR3':'C', 'PRR':'A', 'PTR':'Y',
    'SAC':'S', 'SAR':'G', 'SCH':'C', 'SCS':'C', 'SCY':'C',
    'SEL':'S', 'SEP':'S', 'SET':'S', 'SHC':'C', 'SHR':'K',
    'SOC':'C', 'STY':'Y', 'SVA':'S', 'TIH':'A', 'TPL':'W',
    'TPO':'T', 'TPQ':'A', 'TRG':'K', 'TRO':'W', 'TYB':'Y',
    'TYQ':'Y', 'TYS':'Y', 'TYY':'Y', 'AGM':'R', 'GL3':'G',
    'SMC':'C', 'ASX':'B', 'CGU':'E', 'CSX':'C', 'GLX':'Z',
    'PYX':'C',
    'UNK':'X'
    }


def mean(first,n):
    return [sum(each)/n for each in first]

def nested_list(name,n):
    first1 = name[0:n]
    first2 = name[n:2*n]
    first3 = name[2*n:3*n]
    first_translated =[first1,first2,first3]
    return first_translated

def translation(first,second):
    c = 0
    k = []
    q = len(first)
    while c < q:
        for each in first[c]:
            subtr = each - second[c]
            k.append(subtr)
        c = c + 1
    return k

def normalize(a):
    B_0 = (a[0])/(numpy.sqrt((a[0]**2)+(a[1]**2)+((a[2])**2)))
    B_1 = (a[1])/(numpy.sqrt((a[0]**2)+(a[1]**2)+((a[2])**2)))
    B_2 = (a[2])/(numpy.sqrt((a[0]**2)+(a[1]**2)+((a[2])**2)))
    return [B_0, B_1, B_2]

def add_coords(first,second):
    c = 0
    k = []
    q = len(first)
    while c < q:
        for each in first[c]:
            add = each + second[c]
            k.append(add)
        c = c + 1
    return k

def sqr(matrix):
    k = []
    for each in matrix:
        sq = (each)**2
        k.append(sq)
    return k

def sqroot(matrix):
    j = []
    for each in matrix:
        sqroot = numpy.sqrt(each)
        j.append(sqroot)
    return j

def Gaussian(first,z):
    value = []
    for each in first:
        weight = (-((each)**2)/z)
        value.append(weight)
    return value    

def Gaussian2(first):
    value = []
    for each in first:
        weight = numpy.exp(each)
        value.append(weight)
    return value


def sRMSD(first,second):
    subtr = numpy.subtract(first,second)
    subtr_s = sqr(subtr)
    sum_subtr_s = sum(subtr_s)
    d = sqroot(sum_subtr_s)
    sq_d = sqr(d)
    s_sq_d = sum(sq_d)
    tot = (len(first[0]))
    value = numpy.sqrt(s_sq_d/tot)
    return value

def wRMSD(first,second,constant):
    subtr = numpy.subtract(first,second)
    subtr_s = sqr(subtr)
    sum_subtr_s = sum(subtr_s)
    d = sqroot(sum_subtr_s)
    weighted_d = Gaussian(d,constant)
    weights = Gaussian2(weighted_d)
    sq_d = sqr(d)
    wd = numpy.multiply(sq_d,weights)
    s_wd = sum(wd)
    n = len(d)
    s_sq_d_divide = s_wd/n
    value = numpy.sqrt(s_sq_d_divide)
    return value

def wSUML(first,second,constant,atoms):
    subtr = numpy.subtract(first,second)
    subtr_s = pow(subtr,2)
    sum_subtr_s = subtr_s.sum(axis=0)
    d = numpy.sqrt(sum_subtr_s)
    weighted_d = Gaussian(d,constant)
    weighted_d = Gaussian2(weighted_d)
    sum_weighted_d = sum(weighted_d)
    value = sum_weighted_d/atoms
    return value


def weight_trans(first,weight,n):
    mult = numpy.multiply(first, weight)
    mean = [sum(each)/n for each in mult]
    return mean

def weight(first,second,constant):
    subtr = numpy.subtract(first,second)
    subtr_s = sqr(subtr)
    sum_subtr_s = sum(subtr_s)
    d = sqroot(sum_subtr_s)
    weighted_d = Gaussian(d,constant)
    weighted_d = Gaussian2(weighted_d)
    return weighted_d


class HwRMSDAlignment(object):
    '''
    Class for handling sequence to structure correspondence
    '''
   
    def calcRMSD(self):
        x = numpy.transpose(self.aligned_coordinates_X)
        y = numpy.transpose(self.aligned_coordinates_Y)
        rmsd = sRMSD(x,y)
        return rmsd

    def calcwRMSD(self):
        x = numpy.transpose(self.aligned_coordinates_X)
        y = numpy.transpose(self.aligned_coordinates_Y)
        rmsd = wRMSD(x,y,self.scaling_factor)
        return rmsd
    
    def calcwSUM(self):
        x = numpy.transpose(self.aligned_coordinates_X)
        y = numpy.transpose(self.aligned_coordinates_Y)
        wsum = wSUML(x,y,self.scaling_factor,x.shape[1])
        return wsum
        
    def updateX(self,newCACoords):
        allCAs =[]
        for model in self.X.get_list():
            chain = model.get_list()
            for each in chain:
                for res in each.get_list():
                    for x in res.get_list():
                        allCAs.append(x)
        if len(allCAs) != len(newCACoords):
            sys.exit("\nERROR: Wrong number of atoms .. structure had",len(allCAs),"you gave me",len(newCACoords))
        for newCoords,ca in zip(newCACoords,allCAs):
            ca.set_coord(newCoords)

    def dowRMSD(self, x = None, y = None, scaling_factor = None):
        if (x is None) or (y is None):
            x = numpy.transpose(self.aligned_coordinates_X)
            y = numpy.transpose(self.aligned_coordinates_Y)
        else:
            x = numpy.transpose(x)
            y = numpy.transpose(y)

        all = self.get_all_original_coordsX()
        n = x.shape[1]
            
        #WEIGHTED RMSD CALCULATION, z = # of iterations 
        j= 1
        weighted_rmsds = []
    
        w_metric = []
        weights = []
        
        #SET APPROPRIATE SCALING FACTOR
        if scaling_factor == None and self.scaling_factor == None:
            scaling_factor = self.calcRMSD()
            self.scaling_factor = scaling_factor
            print "Set scaling factor to %s based on sRMSD."%(scaling_factor)
        elif self.scaling_factor is not None:
            scaling_factor = self.scaling_factor
            print "Set scaling factor to %s."%(scaling_factor)

        while j <= self.MAX_ITER:
            #TRANSLATE WEIGHTED CENTROIDS TO ORIGIN
            #CALCULATE WEIGHTS (protein1, protein2, scaling_factor)
            weights = weight(x,y,scaling_factor)
            weighted_x_mean =  weight_trans(x,weights,n)
            weighted_y_mean =  weight_trans(y,weights,n)
            x_trans = translation(x, weighted_x_mean)
            y_trans = translation(y, weighted_y_mean)
            x_translated = nested_list(x_trans,n)
            y_translated = nested_list(y_trans,n)
            
            #CALCULATE WEIGHTED COVARIENCE MATRIX
            weighted_rot = weight(x_translated,y_translated,scaling_factor)
            weighted_x_translated = numpy.multiply(weighted_rot,x_translated)
            wx_transpose = numpy.transpose(weighted_x_translated)
            R = numpy.dot(y_translated,wx_transpose)
            R_transpose = numpy.transpose(R)
            R2 = numpy.dot(R_transpose, R)

            #DETERMINE THE EIGENVECTORS AND EIGENVALUES of R2 
            mu,A = numpy.linalg.eig(R2)
            A = numpy.transpose(A)

            #SORT EIGENVECTORS IN DECREASING ORDER OF EIGENVALUES
            a = [(mu[i],A[i]) for i in range(len(A))]
            a.sort()
            a.reverse()
            mu = [x[0] for x in a]
            A = [x[1] for x in a]

            #DETERMINE RIGHT-HANDED SYSTEM
            A_3 = numpy.cross(A[0], A[1])
            A = [A[0], A[1], A_3]

            #CALCULATE B, NORMALIZED PRODUCT OF (RxA)
            B_1 = numpy.dot(R, A[0])
            B_2 = numpy.dot(R, A[1])
            norm_B_1 = normalize(B_1)
            norm_B_2 = normalize(B_2)
            norm_B_3 = numpy.cross(norm_B_1,norm_B_2)
            B = [norm_B_1,norm_B_2,norm_B_3]
            B_transpose = numpy.transpose(B)

            #CALCULATE WEIGHTED ROTATION MATRIX, U
            U = numpy.dot(B_transpose, A)            
            x_rot = numpy.dot(U,x_translated)

            #CALCULATE WEIGHTED RMSD
            weighted_rmsds.append(wRMSD(x_rot, y_translated,scaling_factor))
            w_metric.append(wSUML(x_rot, y_translated,scaling_factor,n))
        
            #DETERMINE IF CONVERGENCE IS REACHED
            if j > 1:
                wrmsd_diff = weighted_rmsds[-2] - weighted_rmsds[-1]
            else:
                wrmsd_diff = []
    
            if 0 < wrmsd_diff < self.MIN_DIFF:

                #ADD MEAN VALUES OF PROTEIN Y TO ROTATED COORDINATES OF PROTEIN X
                x_coords = add_coords(x_rot, weighted_y_mean)
                x = nested_list(x_coords,n) 
    
                #TRANSFORM ALL COORDINATES OF PROTEIN X
                all_trans = translation(all, weighted_x_mean)
                k = len(all[0])
                all_translated = nested_list(all_trans,k)
                all_rot = numpy.dot(U,all_translated)
    
                #ADD ALL MEAN VALUES OF PROTEIN Y TO ALL ROTATED COORDINATES OF PROTEIN X
                all_coords = add_coords(all_rot, weighted_y_mean)
                all = nested_list(all_coords,k)
                allrot = numpy.transpose(all)
                #print "Final wRMSD = %s"%weighted_rmsds[-1]
                #print "Final wSUM = %s"%w_metric[-1]
                
                #setAll(set,allrot)
                #weights = weight(x,y,scaling_factor)
                #set = setBfactors(set,xID,weights)
                #filename = "%s_wRMSD_with_b-factors.pdb"%(sRMSD_filename.split('_')[0])
                #writeStructure(set,filename)
                self.updateX(allrot)
                x_CA_names,x_CA_coords = self.get_CA_coordsX(self.chainX)
                self.aligned_coordinates_X = map(x_CA_coords.get,self.aligned_IDs_X)
                print "Weighted RMSD alignment performed, converged after %s iterations"%j
 
                break
            

            else:        
                #ADD MEAN VALUES OF PROTEIN Y TO ROTATED COORDINATES OF PROTEIN X
                x_coords = add_coords(x_rot, weighted_y_mean)
                x = nested_list(x_coords,n) 
    
                #TRANSFORM ALL COORDINATES OF PROTEIN X
                all_trans = translation(all, weighted_x_mean)
                k = len(all[0])
                all_translated = nested_list(all_trans,k)
                all_rot = numpy.dot(U,all_translated)
    
                #ADD ALL MEAN VALUES OF PROTEIN Y TO ALL ROTATED COORDINATES OF PROTEIN X
                all_coords = add_coords(all_rot, weighted_y_mean)
                all = nested_list(all_coords,k)
                j = j + 1
        else:
            print "Alignment stopped after 5000 iterations, convergence was never reached"
            allrot = numpy.transpose(all)
                           

    def dosRMSD(self):
        x = numpy.transpose(self.aligned_coordinates_X)
        y = numpy.transpose(self.aligned_coordinates_Y)
        all = self.get_all_original_coordsX()
        
        #Initial standard alignment without weight    
        #TRANSLATE PROTEINS X AND Y TO CENTER
        n = x.shape[1]
     
        x_mean = x.mean(axis=1) # mean(x,n)
        y_mean = y.mean(axis=1) # mean(y,n)
        
        x_trans = translation(x, x_mean)
        x_translated = nested_list(x_trans,n)
        y_trans = translation(y, y_mean)
        y_translated = nested_list(y_trans,n)
        x_transpose = numpy.transpose(x_translated)

    
        #CALCULATE COVARIANCE MATRIX (y_translated *x_translated^t)
        R = numpy.dot(y_translated, x_transpose)
        R_transpose = numpy.transpose(R)
        R2 = numpy.dot(R_transpose, R)

        #DETERMINE THE EIGENVECTORS AND EIGENVALUES of R2 
        #mu,A = LinearAlgebra.eigenvectors(R2)
        mu,A = numpy.linalg.eig(R2)
        A = numpy.transpose(A)
    
        #SORT EIGENVECTORS IN DECREASING ORDER OF EIGENVALUES
        a = [(mu[i],A[i]) for i in range(len(A))]
        a.sort()
        a.reverse()
        mu = [x[0] for x in a]
        A = [x[1] for x in a]
    
        #DETERMINE RIGHT-HANDED SYSTEM
        A_3 = numpy.cross(A[0], A[1])
        A = [A[0], A[1], A_3]

        #CALCULATE B, NORMALIZED PRODUCT OF (RxA)
        B_1 = numpy.dot(R, A[0])
        B_2 = numpy.dot(R, A[1])
        norm_B_1 = normalize(B_1)
        norm_B_2 = normalize(B_2)
        norm_B_3 = numpy.cross(norm_B_1,norm_B_2)
        B = [norm_B_1,norm_B_2,norm_B_3]
        B_transpose = numpy.transpose(B)
 
        
        #CALCULATE ROTATION MATRIX, U 
        U = numpy.dot(B_transpose, A)
        
        x_rot = numpy.dot(U,x_translated)
    
        #CALCULATE STANDARD RMSD
        #standard_RMSD = sRMSD(x_rot, y_translated)
    
        #ADD MEAN VALUES OF PROTEIN Y TO ROTATED COORDINATES OF PROTEIN X
        x_coords = add_coords(x_rot, y_mean)
        x = nested_list(x_coords,n)
    
        #TRANSLATE ALL COORDINATES OF PROTEIN X
        all_trans = translation(all, x_mean)
        k = len(all[0])
        all_translated = nested_list(all_trans,k)
        all_rot = numpy.dot(U,all_translated)
    
        #ADD ALL MEAN VALUES OF PROTEIN Y TO ALL ROTATED COORDINATES OF PROTEIN X
        all_coords = add_coords(all_rot, y_mean)
        all = nested_list(all_coords,k)
        allrot = numpy.transpose(all)
        
        self.updateX(allrot)
        x_CA_names,x_CA_coords = self.get_CA_coordsX(self.chainX)
        self.aligned_coordinates_X = map(x_CA_coords.get,self.aligned_IDs_X)
        
        print "Standard RMSD alignment performed"
    
    
    def output_with_b_factors(self,filename=None):
        #OUTPUT STANDARD RMSD ALIGNMENT
        if not filename:
            filename = "%s_%s_sRMSD.pdb"%(self.originalX.get_id(),self.originalY.get_id())
        io = PDBIO()
        io.set_structure(self.X)
        io.save(filename) 
       
    def get_all_original_coordsX(self):
        result = []
        for model in self.originalX.get_list():
            chain = model.get_list()
            for each in chain:
                for res in each.get_list():
                    for x in res.get_list():
                        result.append(x.get_coord())
        x_t = numpy.transpose(result)
        return x_t


    def get_CA_coordsX(self,X_chain):
        X_names_dict = {}
        X_coords_dict = {}
        #assume only one model
        for model in self.X.get_list():
            chain = model[X_chain]
            for residue in chain.get_list():
                #residue must have a C-alpha atom and either have an ATOM type
                #or be in the SCOP.Ref.to_one_letter_code list of modified residues)
                if residue.has_id("CA") and (residue.get_id()[0] == ' ' or residue.get_resname() in to_one_letter_code.keys()):
                    try:
                        X_coords_dict[residue.get_id()[1]] = residue["CA"].get_coord()
                        X_names_dict[residue.get_id()[1]] = to_one_letter_code[residue.get_resname()]             
                    except:
                        pass
        return X_names_dict, X_coords_dict
    
    def get_CA_original_coords(self,X_chain, Y_chain):
        X_names_dict = {}
        X_coords_dict = {}
        Y_names_dict = {}
        Y_coords_dict = {}
        #assume only one model
        for model in self.originalX.get_list():
            chain = model[X_chain]
            for residue in chain.get_list():
                #residue must have a C-alpha atom and either have an ATOM type
                #or be in the SCOP.Ref.to_one_letter_code list of modified residues)
                if residue.has_id("CA") and (residue.get_id()[0] == ' ' or residue.get_resname() in to_one_letter_code.keys()):
                    try:
                        X_coords_dict[residue.get_id()[1]] = residue["CA"].get_coord()
                        X_names_dict[residue.get_id()[1]] = to_one_letter_code[residue.get_resname()]             
                    except:
                        pass
        for model in self.originalY.get_list():
            chain = model[Y_chain]
            for residue in chain.get_list():
                #residue must have a C-alpha atom and either have an ATOM type
                #or be in the SCOP.Ref.to_one_letter_code list of modified residues)
                if residue.has_id("CA") and (residue.get_id()[0] == ' ' or residue.get_resname() in to_one_letter_code.keys()):
                    try:
                        Y_coords_dict[residue.get_id()[1]] = residue["CA"].get_coord()
                        Y_names_dict[residue.get_id()[1]] = to_one_letter_code[residue.get_resname()]             
                    except:
                        pass
                    
        return X_names_dict, X_coords_dict, Y_names_dict, Y_coords_dict

    def load_alignment(self, filepath, X_chain, Y_chain):
        '''
        pre-condition:
            Loaded X and Y structures
            Pass in path to alignment file and chain IDs

        post-condition:
            Loaded Coordinates and Names for X and Y coordinated residues
        '''
        
        try:
            input = open(filepath,'r')
            filestring = input.read()
            input.close()
        except:
            sys.exit("\nERROR: Couldn't open alignment file >> %s"%filepath)
        
        #The following parses the alignment and the starting residue IDs
        #It is specific to the output format generated by the "needle"
        #tool of the EMBOSS tool package
        if filepath.split('.')[-1] == 'needle':
            filestring = re.sub("\n","~",filestring)
	    filestring = filestring.replace("Title","")
            match = re.search("Score(.*?)={2,40}(.*?)#-{2,40}",filestring)
            if match:
                alignment = match.group(2)        
            alignment_list = alignment.split("~")   
            x_string = "".join(alignment_list[2:len(alignment_list):4])
            y_string = "".join(alignment_list[4:len(alignment_list):4])        
            x_string_list = x_string.split()
            y_string_list = y_string.split()
            X_start = int(x_string_list[0])
            Y_start = int(y_string_list[0])
            X_alignment_string = "".join(x_string_list[1:len(x_string_list):3])
            Y_alignment_string = "".join(y_string_list[1:len(y_string_list):3])
            X_alignment_string.upper()
            Y_alignment_string.upper()
        elif filepath.split('.')[-1] == 'fasta':
            filestring = re.sub("\n","~",filestring)
            match = re.match(">(.*?)>(.*)",filestring)
            if match:
                Y_alignment_string = "".join(match.group(1).split('~')[1:])
                X_alignment_string = "".join(match.group(2).split('~')[1:])
        else:
            sys.exit("ERROR: Unsupported alignment format. Make sure the alignment is in .needle or .fasta format")

        #Check that the lengths of the alignment strings agree
        if len(X_alignment_string) != len(Y_alignment_string):
            sys.exit("\nERROR: Alignment lengths don't agree! %s %s"%(len(X_alignment_string),len(Y_alignment_string)))
            
             
        #Try assigning residue IDs to the alignments, and return the aligned IDs
        x_CA_names, x_CA_coords, y_CA_names, y_CA_coords =  self.get_CA_original_coords(X_chain, Y_chain)
  
         
        #X_aligned_IDs, Y_aligned_IDs = inferAlignedResidues(X_alignment_string, Y_alignment_string, X_start, Y_start, x_CA_names, y_CA_names) 
        #def inferAlignedResidues(X_string, Y_string, X_start, Y_start, X_names, Y_names):
        x_ID = X_start
        y_ID = Y_start
        for i in range(0,len(X_alignment_string),1):
            while x_ID not in x_CA_names.keys():
                x_ID += 1
                if x_ID > max(x_CA_names.keys()):
                    break
            while y_ID not in y_CA_names.keys():
                y_ID += 1
                if y_ID > max(y_CA_names.keys()):
                    break
            if X_alignment_string[i] == '-':
                y_ID += 1
            elif Y_alignment_string[i] == '-':
                x_ID += 1
            else:
                if X_alignment_string[i] != x_CA_names[x_ID] or Y_alignment_string[i] != y_CA_names[y_ID]:
                    sys.exit("\nERROR: Alignment residue name doesn't match structure residue name. X: alignment %s vs structure %s Y: alignment %s vs structure %s"%(X_alignment_string[i],x_CA_names[x_ID],Y_alignment_string[i],y_CA_names[y_ID]))  
                self.aligned_IDs_X.append(x_ID)
                self.aligned_IDs_Y.append(y_ID)
                x_ID += 1
                y_ID += 1  
    
        
        #GET COORDINATES THAT COORESPOND TO POSITIONS FROM SEQUENCE ALIGNMENT
        self.aligned_coordinates_X = map(x_CA_coords.get,self.aligned_IDs_X)
        self.aligned_coordinates_Y = map(y_CA_coords.get,self.aligned_IDs_Y)
        
        #FINAL CHECK TO ENSURE RESIDUE CORRESPONDENCE  
        if len(self.aligned_coordinates_X) != len(self.aligned_coordinates_Y):
            sys.exit("\nERROR:Proteins do not have same number of atoms; Protein X has ",len(self.aligned_coordinates_X)," atoms, while Protein Y has ",len(self.aligned_coordinates_Y)," atoms")
            
        #CHECK TO DETERMINE IF APPROPRIATE NUMBER OF COORDINATES PRESENT
        if (len(self.aligned_coordinates_X[0]) != 3): 
            sys.exit("\nERROR:Protein X does not have a 3xn atom coordinate set")
        if (len(self.aligned_coordinates_Y[0]) != 3):
            sys.exit("\nERROR:Protein Y does not have a 3xn atom coordinate set")
                
        #CHECK TO DETERMINE IF >4 COORDINATES PRESENT FOR EACH PROTEIN
        if len(self.aligned_coordinates_X) < 5:
            sys.exit("\nERROR:Protein X has 4 or less coordinates, 5 or more needed to perform alignment")
        if len(self.aligned_coordinates_Y) < 5:
            sys.exit("\nERROR:Protein Y has 4 or less coordinates, 5 or more needed to perform alignment")
    
    def __init__(self, structureX,chainX, structureY, chainY, sequence_alignment_path):
            
        '''
        Constructor accepts two structure objects, chain names, and a path to a sequence alignment file
        
        structureX and structureY are BioPython PDB:Structure objects
        chainX and chainY are strings
        
        '''
        self.aligned_coordinates_X = numpy.array([],dtype="float64")
        self.aligned_coordinates_Y = numpy.array([],dtype="float64")
        self.aligned_IDs_X = []
        self.aligned_IDs_Y = []
        self.X = structureX
        self.originalX = structureX
        self.originalY = structureY
        self.chainX = chainX
        self.chainY = chainY
        self.MAX_ITER = 2500
        self.MIN_DIFF = 0.000001
        self.scaling_factor = None
        
    
        #The following will load the aligned_coordinates and aligned_IDs arrays
        self.load_alignment(sequence_alignment_path,self.chainX,self.chainY)
        print "Alignment loaded %s // %s coordinated residues in X and Y"%(len(self.aligned_IDs_X),len(self.aligned_IDs_X))
  
