# Supplementary material for: Inherent versus induced protein flexibility: Comparisons within and between apo and holo structures
Source: PLoS Comput Biol. 2019 Jan 30;15(1):e1006705. doi: 10.1371/journal.pcbi.1006705 (PMC6370239; doi:10.1371/journal.pcbi.1006705)
Supplement: S1 Text — (ZIP) [file pcbi.1006705.s005.zip › calculate_all_chi_angles_master.pl]

#! /usr/bin/perl
use strict;
#use lib '%home/lib'; #Edit this if you move the .pm files
use calc_all_chi_angles;

#Title: Call MOAD
#Author: Jordan Clark
#Updated: March 2017
#Script calls calc_all_chi_angles for each id on a list of ids
##calc_all_chi_angles.pm uses calc_chi_angle.pm

my ($Second, $Minute, $Hour, $Day, $Month, $Year, $WeekDay, $DayOfYear, $IsDST) = localtime(time);
print "Started at $Hour:$Minute:$Second\n";

#Variables
#OUTPUT
my $out_dir = $ARGV[0];      	#directory for out files
my $filename_suffix = '.out'; #used for the filenames of per-structure summaries (pdbid.suffix)

#INPUT
my $files_list = $ARGV[1]; #single column list of pdbid.pdb# for biounit files
my $PDB_dir = $ARGV[2]; #location of PDB files

##Get the PDB ids to process

print "\#\#Reading in IDs to process \#\#\n";
open FILES_ID, "$files_list";
my @files_array;
foreach my $line (<FILES_ID>){
	chomp $line;
	my ($sub) = $line =~ /^.(..)/;
	push (@files_array, $line); #make array of ids to consider
	#my $filename = "$PDB_dir"."/$sub/".'pdb'."$line".".ent";
	my $filename = "$PDB_dir"."/$sub/"."$line";
	#Check that the structure file for this ID exists 
	if (!(-e $filename)){
		print "Error: pdb or biounit file for ID  $line cannot be found in $PDB_dir -- where is $filename?\n";
		exit;
	}	 	
}
close FILES_ID;
print scalar(@files_array)." IDs to process\n";

## Get the first ID and call the processing module

print "\#\#Starting ID iteration\#\#\n";
for (my $i=1;$i<=($#files_array+1);$i++){
	my $id = $files_array[$i-1];
#my $filename = @_;

#	print "Processing ID: $id, $i out of ",($#files_array +1),"\n";
#	my ($Second, $Minute, $Hour, $Day, $Month, $Year, $WeekDay, $DayOfYear, $IsDST) = localtime(time);
#	print "Time now is:$Hour:$Minute:$Second\n";
print "processing $id\n";
	calc_all_chi_angles(\$id,\$out_dir,\$filename_suffix,\$PDB_dir);   #Run calc_all_chi_angles which uses calc_chi_angle
}

print "\#\#All done!!!\#\#\n";
($Second, $Minute, $Hour, $Day, $Month, $Year, $WeekDay, $DayOfYear, $IsDST) = localtime(time);
print "Stopped at $Hour:$Minute:$Second\n";
