# Supplementary material for: Inherent versus induced protein flexibility: Comparisons within and between apo and holo structures
Source: PLoS Comput Biol. 2019 Jan 30;15(1):e1006705. doi: 10.1371/journal.pcbi.1006705 (PMC6370239; doi:10.1371/journal.pcbi.1006705)
Supplement: S1 Text — (ZIP) [file pcbi.1006705.s005.zip › calculate_chi_ranges.pl]

#! /usr/bin/perl;
use strict;

#File Management

#Input:

my $chi_directory = $ARGV[0]; #"/data/people/jordanjc/ForJordan/scripts/chi_angle_scripts/all_chi_angles_2012";
my $index = $ARGV[1]; #4 column, tab delimited file: pdbid family# chain chain_flag
                      #eg. 10gs\t101\tA\t1
                      #The chain_flag here is a number that helps line up which chains are which if you have multiple files of a protein which contacts its ligands with multiple chains
                      #For example in structure A, the ligand is contacted by chain C and chain D... and structure B, the ligand is contacted by chain D and chain E.
                      #via sequence identity, you identify that structure A, chain C is the same as structure B chain E (so they are listed in opposite orders)
                      #You would then flag the chais as follows
                      #pdbA	fam	C	1
                      #pdbA	fam	D	2
                      #pdbB	fam	D	2
                      #pdbB	fam	E	1

my $holos = $ARGV[2]; #single column list of PDBids which are holo (ligand bound). We use this to flag holo structures to separate the chi_ranges into apo-apo, holo-holo, and apo-holo subsets. 

if ($#ARGV != 3) {
    print "usage perl calculate_chi_ranges.pl chi_directory index holo_list >chi_ranges 2>chi_angles\n";
    print "see script for commented details about the required files\n";
    exit;
}


#OUTPUT:
# Use this script with a >out_for_ranges 2>out_for_all_chis


#Output:
#my $output_directory = "/data/people/jordanjc/ForJordan/scripts/chi_angle_scripts/extracted_active_site_chi_angles";
#my $output_directoy = $ARGV[3];

print STDERR "PDB,Fam,Res,Resn,Type,Chi\n";


my %contacts = ();
my %binding_site = ();
my %is_holo = ();
my %size = ();

my %index = ();

my %family = ();
#open FAMILY, "$family_file";
my %family_index;


#Here, we read the chi directory and create an array of input files.
opendir CHI_DIR, "$chi_directory" or die "Can't open directory $chi_directory!!\n";
	my @files = grep{$_ ne '.' and $_ ne '..'} readdir CHI_DIR;
	closedir CHI_DIR;

my %fam_lookup = ();

open INDEX, "$index";
while (<INDEX>) {
	my $line = $_;
	chomp $line;
	my @line = split(/\t/, $line);
	#[0]= fam [1] = pdbid [2] chain present in file [3] chain indicator (1 = primary chain)
	my $fam = $line[0];
	my $pdb = $line[1];
	push (@{$index{$fam}} , ($pdb));
	$fam_lookup{$pdb} = $fam;
}
close INDEX;

open HOLOS, "$holos";
while (<HOLOS>) {
	my $line = $_;
	chomp $line;
	$is_holo{$line} = 1;
}
close HOLOS;
	
my %chi_angles = ();
my %apo_chi_angles = ();
my %holo_chi_angles = ();

foreach my $file (@files) {
	my ($pdbid) = $file =~ /^(....)/;
#	print "The pdbid is $pdbid\n";
	if (!exists $fam_lookup{$pdbid}){
		next;
	}
	open FILE, "$chi_directory/$file";
	while (<FILE>) {
		my $line = $_;
		chomp $line;
		my @line = split(/\t/, $line);
		my $chain = $line[0];
		my $res = $line[1];
		my $res_num = $line[2];
		$res_num =~ s/\s//g;
		my $fam_num = $fam_lookup{$pdbid};
		# [0] is chain [1] is residue name [2] is residue # [3] is the chi angle [4] is the second chi (val/ile) [5] is the third chi (bisector) for val/ile
		# We will need an if [1] eq VAL -> chi = [5] , ILE can just use [3]
		my $chi;
		if ($line[1] eq 'ILE') {
			$chi = $line[5];
		     }else{
			$chi = $line[3];
		     } 
		push (@{$chi_angles{$fam_num}{$res}{$res_num}}, $chi);

	
		if (exists $is_holo{$pdbid}) {
			push (@{$holo_chi_angles{$fam_num}{$res}{$res_num}}, $chi);
			#pushholo
			#print it
			print STDERR "$pdbid,$fam_num,$res,$res_num,2,$chi\n";
		   }else{
			push (@{$apo_chi_angles{$fam_num}{$res}{$res_num}}, $chi);
			#pushapo
			#print it
			print STDERR "$pdbid,$fam_num,$res,$res_num,0,$chi\n";
		}
	}
     close FILE;
}


###Now we have %family_index{pdbid} = family

###Now we have %family{family#} = @pdbids

###Now we have %is_holo{pdbid} = 1 for holo proteins


print "family,residue_name,residue_number,apo_holo_whole_flag,chi_range\n";
while (my ($family, $res_hash) = each %chi_angles) {
    my $apo_range;
    my $holo_range;
    my $range;
    while (my ($res, $num_hash) = each %{$res_hash}) {
	while (my ($num, $array) = each %{$num_hash}) {
	    my $max = 0;
	    my @chi_array = sort {$a <=> $b} @{$array};
	    for (my $i = 0; $i <= $#chi_array; $i++) {
		if ($i == 0) {
		    $max = 360 + ($chi_array[0] - $chi_array[$#chi_array]);
		    next;
		}
		my $diff = $chi_array[$i] - $chi_array[$i-1];
		if ($diff > $max) {
		    $max = $diff;
		}
	    }
	    $range = 360 - $max;
	    print "$family,$res,$num,1,$range\n";
	}
    }
    while (my ($apo_res, $apo_num_hash) = each %{$apo_chi_angles{$family}}) {
	while(my ($apo_num, $apo_array) = each %{$apo_num_hash}) {
	    my $max = 0;
            my @chi_array = sort {$a <=> $b} @{$apo_array};
            for (my $i = 0; $i <= $#chi_array; $i++) {
                if ($i == 0) {
                    $max = 360 + ($chi_array[0] - $chi_array[$#chi_array]);
                    next;
                }
                my $diff = $chi_array[$i] - $chi_array[$i-1];
                if ($diff > $max) {
                    $max = $diff;
                }
            }
            $apo_range = 360 - $max;
	    print "$family,$apo_res,$apo_num,0,$apo_range\n";
        }
    }
    while (my ($holo_res, $holo_num_hash) = each %{$holo_chi_angles{$family}}) {
        while(my ($holo_num, $holo_array) = each %{$holo_num_hash}) {
            my $max = 0;
            my @chi_array = sort {$a <=> $b} @{$holo_array};
            for (my $i = 0; $i <= $#chi_array; $i++) {
                if ($i == 0) {
                    $max = 360 + ($chi_array[0] - $chi_array[$#chi_array]);
                    next;
                }
                my $diff = $chi_array[$i] - $chi_array[$i-1];
                if ($diff > $max) {
                    $max = $diff;
                }
            }
            $holo_range = 360 - $max;
	    print "$family,$holo_res,$holo_num,2,$holo_range\n";
        }
    }
}

exit;
