# Supplementary material for: Inherent versus induced protein flexibility: Comparisons within and between apo and holo structures
Source: PLoS Comput Biol. 2019 Jan 30;15(1):e1006705. doi: 10.1371/journal.pcbi.1006705 (PMC6370239; doi:10.1371/journal.pcbi.1006705)
Supplement: S1 Text — (ZIP) [file pcbi.1006705.s005.zip › calc_all_chi_angles.pm]

#! /usr/bin/perl -w
use strict;

use lib '/data/people/jordanjc/lib';
use calc_chi_angle;
sub calc_all_chi_angles {


my($_id, $_out_dir, $_filename_suffix, $_PDB_dir) = @_;

my $id = $$_id;

my $out_dir =                 $$_out_dir;           #directory for the out file
my $filename_suffix =           $$_filename_suffix;     #extension for the output file (default .out)
my $PDB_dir =                 $$_PDB_dir;           #directory where the PDB subdirectories for the structure resides
#my $sub =                     $$_sub;               #subdirectory for the PDB file within the divided PDB directory
#my $pdb_file =             $$_filename;


#We assume file naming convention: XXXX.pdb* (eg. 10gs.pdb1    |or|   10gs.pdb)
my ($sub) = $id =~ /^.(..)/;
my ($pdbid) = $id =~ /^(....)/;

#my $pdb_file = "$PDB_dir"."/$sub/".'pdb'."$id".".ent";       #open the PDB file for this id
my $pdb_file = "$PDB_dir"."/$sub/"."$id";

#my $output = "$out_dir"."$id"."$filename_suffix";             #construct the filename for this protein
my $output = "$out_dir/"."$pdbid"."$filename_suffix";
my $STDERR = $out_dir."ERRORS";

my %atom_name = ();
my %alt = ();
my %res_name = ();
my %chain_name = ();
my %res_num = ();
my %coord = ();
my %occ = ();
my %elem = ();
my @a_nums = ();

my %aas = ('CYS' => 'SG' , 'ASP' => 'CG', 'GLU' => 'CG', 'PHE' => 'CG', 'HIS' => 'CG',
	   'ILE' => 'CG', 'LYS' => 'CG',  'LEU' => 'CG', 'MET' => 'CG', 'ASN' => 'CG', 'PRO' => 'CG', 'GLN' => 'CG', 'ARG' => 'CG',
	   'SER' => 'OG', 'THR' => 'OG1', 'VAL' => 'CG', 'TRP' => 'CG', 'TYR' => 'CG');

my ($sub) = $id =~ /^.(..)/;

open OUTPUT, ">$output";
open STDERR, ">>$STDERR";
open FILE, "$pdb_file";

print STDERR "$id\n";

while(<FILE>){
    my $line = $_;
    chomp $line;
    if ($line =~ /^ENDMDL/) {
	last;
    }
    
    if ($line =~ /^ATOM  /) {
	my $atom_num = substr($line, 6, 5);
	push (@a_nums, $atom_num);
	my $at = substr($line, 12, 4);
	$at =~ s/\s+//g;
	$atom_name{$atom_num} = $at;
        $alt{$atom_num} = substr($line, 16, 1);
	$res_name{$atom_num} = substr($line, 17, 3);
	$chain_name{$atom_num} = substr($line, 21, 1);
	$res_num{$atom_num} = substr($line, 22, 4);
	@{$coord{$atom_num}} = (substr($line, 30, 8), substr($line, 38, 8), substr($line, 46, 8));
	$occ{$atom_num} = substr($line, 54, 6);
	$elem{$atom_num} = substr($line, 76, 2);
    }
}
close FILE;

my %backbone_alt = ();
my %backbone_atom = ();
my %backbone_coord = ();

foreach my $a (@a_nums) {
    if (exists ($aas{$res_name{$a}})) {
	if ($atom_name{$a} =~ /CA/ || $atom_name{$a} =~ /CB/ || $atom_name{$a} eq 'N' || $atom_name{$a} =~ /$aas{$res_name{$a}}/) {
	    if($alt{$a} eq ' ') {
		my $found = 0;
		for(my $i = 0; $i <= $#{$backbone_atom{$chain_name{$a}}{$res_num{$a}}{$res_name{$a}}}; $i++) {
		     if($atom_name{$a} eq ${$backbone_atom{$chain_name{$a}}{$res_num{$a}}{$res_name{$a}}}[$i]) {
			$found = 1;
			last;
		     }
		}
		if ($found == 0) {
            	    push (@{$backbone_alt{$chain_name{$a}}{$res_num{$a}}{$res_name{$a}}}, $alt{$a});
            	    push (@{$backbone_atom{$chain_name{$a}}{$res_num{$a}}{$res_name{$a}}}, $atom_name{$a});
            	    push (@{$backbone_coord{$chain_name{$a}}{$res_num{$a}}{$res_name{$a}}}, @{$coord{$a}});
		}
	    } else {
	        push (@{$backbone_alt{$chain_name{$a}}{$res_num{$a}}{$res_name{$a}}}, $alt{$a});
	        push (@{$backbone_atom{$chain_name{$a}}{$res_num{$a}}{$res_name{$a}}}, $atom_name{$a});
	        push (@{$backbone_coord{$chain_name{$a}}{$res_num{$a}}{$res_name{$a}}}, @{$coord{$a}});
	    }
	} 
    } 
}

while(my ($chain, $num_hash) = each %backbone_atom) {
    my @num_keys = keys %{$num_hash};
    my @sort_num = sort {$a <=> $b} @num_keys;
    foreach my $num (@sort_num) {
	while(my ($res, $atom_array) = each %{$backbone_atom{$chain}{$num}}) {
	     my @a1;
 	     my @a2;
	     my @a3;
	     my @a4;
	     if ($#{$atom_array} < 3) {
		print STDERR "\t\tCan't calculate chi angle for $chain, $res, $num, missing atoms\n";
	     } elsif ($#{$atom_array} > 3) {
		if ($res eq 'VAL' || $res eq 'ILE') {
		    if ($#{$atom_array} > 4) {
			 my $num_alt = 0;
                        my @alt_list = ();
                        my @sort_num = sort @{$backbone_alt{$chain}{$num}{$res}};
                        for (my $j = 0; $j <= $#sort_num; $j++) {
                           if ($sort_num[$j] eq ' ') {
                               next;
                            }
                            if ($j == 0) {
                                $num_alt++;
                                push(@alt_list, $sort_num[$j]);
                           } else {
                                if ($sort_num[$j] eq $sort_num[$j-1]) {
                                next;
                                } else {
                                   push(@alt_list, $sort_num[$j]);
                                   $num_alt++;
                                }
                           }
                        }

		        for (my $j = 0; $j <= $#alt_list; $j++) {
			    my @a5;
                            for (my $i = 0; $i <= $#{$atom_array}; $i++) {
                                my $coord_index = 3*$i;
                                if (${$atom_array}[$i] eq 'N' && (${$backbone_alt{$chain}{$num}{$res}}[$i] eq ' ' || ${$backbone_alt{$chain}{$num}{$res}}[$i] eq $alt_list[$j])) {
                                     @a1 = (${$backbone_coord{$chain}{$num}{$res}}[$coord_index], ${$backbone_coord{$chain}{$num}{$res}}[$coord_index+1], ${$backbone_coord{$chain}{$num}{$res}}[$coord_index+2]);
                                } elsif ( ${$atom_array}[$i] eq 'CA' && (${$backbone_alt{$chain}{$num}{$res}}[$i] eq ' ' || ${$backbone_alt{$chain}{$num}{$res}}[$i] eq $alt_list[$j])) {
                                     @a2 = (${$backbone_coord{$chain}{$num}{$res}}[$coord_index], ${$backbone_coord{$chain}{$num}{$res}}[$coord_index+1], ${$backbone_coord{$chain}{$num}{$res}}[$coord_index+2]);
                                } elsif ( ${$atom_array}[$i] eq 'CB' && (${$backbone_alt{$chain}{$num}{$res}}[$i] eq ' ' || ${$backbone_alt{$chain}{$num}{$res}}[$i] eq $alt_list[$j])) {
                                     @a3 = (${$backbone_coord{$chain}{$num}{$res}}[$coord_index], ${$backbone_coord{$chain}{$num}{$res}}[$coord_index+1], ${$backbone_coord{$chain}{$num}{$res}}[$coord_index+2]);
                                } elsif ((${$atom_array}[$i]  eq 'CG1' ) && (${$backbone_alt{$chain}{$num}{$res}}[$i] eq ' ' || ${$backbone_alt{$chain}{$num}{$res}}[$i] eq $alt_list[$j])) {
                                     @a4 = (${$backbone_coord{$chain}{$num}{$res}}[$coord_index], ${$backbone_coord{$chain}{$num}{$res}}[$coord_index+1], ${$backbone_coord{$chain}{$num}{$res}}[$coord_index+2]);
                                } elsif ((${$atom_array}[$i]  eq 'CG2' ) && (${$backbone_alt{$chain}{$num}{$res}}[$i] eq ' ' || ${$backbone_alt{$chain}{$num}{$res}}[$i] eq $alt_list[$j])) {
				     @a5 = (${$backbone_coord{$chain}{$num}{$res}}[$coord_index], ${$backbone_coord{$chain}{$num}{$res}}[$coord_index+1], ${$backbone_coord{$chain}{$num}{$res}}[$coord_index+2]);
				}
                            }
                            if (!exists $a1[0]) {
                                print STDERR "\tNeed backbone nitrogen for $chain $res $num\n";
                            } elsif (!exists $a2[0]) {
                                print STDERR "\tNeed C-alpha for $chain $res $num\n";
                            } elsif (!exists $a3[0]) {
                                print STDERR "\tNeed C-beta for $chain $res $num\n";
                            } elsif (!exists $a4[0]) {
                                print STDERR "\tNeed gamma atom for chain $res $num\n";
                            } elsif (!exists $a5[0]) {
				print STDERR "\tNeed second gamma atom for VAL or ILE\n";
			    } else {
				my $tor = calc_chi_angle(\@a1, \@a2, \@a3,\@a4);
                                my $tor_2 = calc_chi_angle(\@a1, \@a2, \@a3, \@a5);
                                my $ang = sprintf("%.3f", $tor);
                                my $ang_2 = sprintf("%.3f", $tor_2);
                                my @l = ($ang, $ang_2);
                                my @sort_l = sort {$a <=> $b} @l;
                                my $diff = $sort_l[1] - $sort_l[0];
                                my $new_ang;
                                if ($diff > 180) {
                                    $diff = 360 - $diff;
                                    my $half = $diff/2;
                                    $new_ang = $sort_l[1] + $half;
                                    if ($new_ang > 180) {
                                        $new_ang = -180 + ($new_ang - 180);
                                    }
                                } else {
                                    my $half = $diff/2;
                                    $new_ang = $sort_l[0] + $half;
                                    if ($new_ang > 180) {
                                        $new_ang = $new_ang - 360;
                                    }
				}
                                print OUTPUT "$chain\_$alt_list[$j]\t$res\t$num\t$ang\t$ang_2\t$new_ang\n";
                            }
		        }

#			print STDERR "$num_alt\n";
		    } else {
			  my @a5;
			 for (my $i = 0; $i <= $#{$atom_array}; $i++) {
                     	    my $coord_index = 3*$i;
                            if (${$atom_array}[$i] eq 'N') {
                        	@a1 = (${$backbone_coord{$chain}{$num}{$res}}[$coord_index], ${$backbone_coord{$chain}{$num}{$res}}[$coord_index+1], ${$backbone_coord{$chain}{$num}{$res}}[$coord_index+2]);
                            } elsif (${$atom_array}[$i] =~ /CA/) {
                        	@a2 = (${$backbone_coord{$chain}{$num}{$res}}[$coord_index], ${$backbone_coord{$chain}{$num}{$res}}[$coord_index+1], ${$backbone_coord{$chain}{$num}{$res}}[$coord_index+2]);
                     	    } elsif (${$atom_array}[$i] =~ /CB/) {
                        	@a3 = (${$backbone_coord{$chain}{$num}{$res}}[$coord_index], ${$backbone_coord{$chain}{$num}{$res}}[$coord_index+1], ${$backbone_coord{$chain}{$num}{$res}}[$coord_index+2]);
                     	    } elsif (${$atom_array}[$i] =~ /CG1/) { 
                        	@a4 = (${$backbone_coord{$chain}{$num}{$res}}[$coord_index], ${$backbone_coord{$chain}{$num}{$res}}[$coord_index+1], ${$backbone_coord{$chain}{$num}{$res}}[$coord_index+2]);
                    	    } else {
				@a5 = (${$backbone_coord{$chain}{$num}{$res}}[$coord_index], ${$backbone_coord{$chain}{$num}{$res}}[$coord_index+1], ${$backbone_coord{$chain}{$num}{$res}}[$coord_index+2]);
			    }
                	}
                 	if (!exists $a1[0]) {
                    	    print STDERR "\tNeed backbone nitrogen for $chain $res $num\n";
                 	} elsif (!exists $a2[0]) {
                            print STDERR "\tNeed C-alpha for $chain $res $num\n";
                 	} elsif (!exists $a3[0]) {
                    	    print STDERR "\tNeed C-beta for $chain $res $num\n";
                 	} elsif (!exists $a4[0]) {
                    	    print STDERR "\tNeed gamma atom for chain $res $num\n";
                	} else {
                    	    my $tor = calc_chi_angle(\@a1, \@a2, \@a3,\@a4);
			    my $tor_2 = calc_chi_angle(\@a1, \@a2, \@a3, \@a5);
                    	    my $ang = sprintf("%.3f", $tor);
			    my $ang_2 = sprintf("%.3f", $tor_2);
			    my @l = ($ang, $ang_2);
			    my @sort_l = sort {$a <=> $b} @l;
			    my $diff = $sort_l[1] - $sort_l[0];
			    my $new_ang;
			    if ($diff > 180) {
				$diff = 360 - $diff;
				my $half = $diff/2;
				$new_ang = $sort_l[1] + $half;
				if ($new_ang > 180) {
				    $new_ang = -180 + ($new_ang - 180);
				}
			    } else {
			      	my $half = $diff/2; 
				$new_ang = $sort_l[0] + $half;
				if ($new_ang > 180) {
				    $new_ang = $new_ang - 360;
				}
			    }
                    	    print OUTPUT "$chain\t$res\t$num\t$ang\t$ang_2\t$new_ang\n";

                	}
		    }
		} else {
		    print "$res\n";
                    my $num_alt = 0;
		    my @alt_list = ();
                    my @sort_num = sort @{$backbone_alt{$chain}{$num}{$res}};
		    for (my $i = 0; $i <= $#sort_num; $i++) {
		         print "$sort_num[$i]\n";
		    }
		    for (my $j = 0; $j <= $#sort_num; $j++) {
		       if ($sort_num[$j] eq ' ') {
			    next;
			}
                       if ($j == 0) {
                            $num_alt++;
			    push(@alt_list, $sort_num[$j]);
                       } else {
                            if ($sort_num[$j] eq $sort_num[$j-1]) {
                                next;
                            } else {
				push(@alt_list, $sort_num[$j]);
                                $num_alt++;
                            }
                       }
                    }
		    for (my $j = 0; $j <= $#alt_list; $j++) {
			for (my $i = 0; $i <= $#{$atom_array}; $i++) {
			    my $coord_index = 3*$i;
			    if (${$atom_array}[$i] eq 'N' && (${$backbone_alt{$chain}{$num}{$res}}[$i] eq ' ' || ${$backbone_alt{$chain}{$num}{$res}}[$i] eq $alt_list[$j])) {
				 @a1 = (${$backbone_coord{$chain}{$num}{$res}}[$coord_index], ${$backbone_coord{$chain}{$num}{$res}}[$coord_index+1], ${$backbone_coord{$chain}{$num}{$res}}[$coord_index+2]);
			    } elsif ( ${$atom_array}[$i] eq 'CA' && (${$backbone_alt{$chain}{$num}{$res}}[$i] eq ' ' || ${$backbone_alt{$chain}{$num}{$res}}[$i] eq $alt_list[$j])) {
				@a2 = (${$backbone_coord{$chain}{$num}{$res}}[$coord_index], ${$backbone_coord{$chain}{$num}{$res}}[$coord_index+1], ${$backbone_coord{$chain}{$num}{$res}}[$coord_index+2]);
			    } elsif ( ${$atom_array}[$i] eq 'CB' && (${$backbone_alt{$chain}{$num}{$res}}[$i] eq ' ' || ${$backbone_alt{$chain}{$num}{$res}}[$i] eq $alt_list[$j])) {
				@a3 = (${$backbone_coord{$chain}{$num}{$res}}[$coord_index], ${$backbone_coord{$chain}{$num}{$res}}[$coord_index+1], ${$backbone_coord{$chain}{$num}{$res}}[$coord_index+2]);
			    } elsif ((${$atom_array}[$i] ne 'N' || ${$atom_array}[$i] ne 'CA' || ${$atom_array}[$i] ne 'CB') && (${$backbone_alt{$chain}{$num}{$res}}[$i] eq ' ' || ${$backbone_alt{$chain}{$num}{$res}}[$i] eq $alt_list[$j])) {
				@a4 = (${$backbone_coord{$chain}{$num}{$res}}[$coord_index], ${$backbone_coord{$chain}{$num}{$res}}[$coord_index+1], ${$backbone_coord{$chain}{$num}{$res}}[$coord_index+2]);
			   }
			}
			if (!exists $a1[0]) {
                    	    print STDERR "\tNeed backbone nitrogen for $chain $res $num\n";
                 	} elsif (!exists $a2[0]) {
                    	    print STDERR "\tNeed C-alpha for $chain $res $num\n";
                 	} elsif (!exists $a3[0]) {
                    	    print STDERR "\tNeed C-beta for $chain $res $num\n";
                 	} elsif (!exists $a4[0]) {
                    	    print STDERR "\tNeed gamma atom for chain $res $num\n";
                	} else {
                    	    my $tor = calc_chi_angle(\@a1, \@a2, \@a3,\@a4);
                    	    my $ang = sprintf("%.3f", $tor);
                    	    print OUTPUT "$chain\_$alt_list[$j]\t$res\t$num\t$ang\n";
                	}	
		     }
		}
	     } else {
	         for (my $i = 0; $i <= $#{$atom_array}; $i++) {
	 	     my $coord_index = 3*$i;
		     if (${$atom_array}[$i] eq 'N') {
			@a1 = (${$backbone_coord{$chain}{$num}{$res}}[$coord_index], ${$backbone_coord{$chain}{$num}{$res}}[$coord_index+1], ${$backbone_coord{$chain}{$num}{$res}}[$coord_index+2]);
		     } elsif (${$atom_array}[$i] =~ /CA/) {
			@a2 = (${$backbone_coord{$chain}{$num}{$res}}[$coord_index], ${$backbone_coord{$chain}{$num}{$res}}[$coord_index+1], ${$backbone_coord{$chain}{$num}{$res}}[$coord_index+2]);
		     } elsif (${$atom_array}[$i] =~ /CB/) {
			@a3 = (${$backbone_coord{$chain}{$num}{$res}}[$coord_index], ${$backbone_coord{$chain}{$num}{$res}}[$coord_index+1], ${$backbone_coord{$chain}{$num}{$res}}[$coord_index+2]);
		     } else {
			@a4 = (${$backbone_coord{$chain}{$num}{$res}}[$coord_index], ${$backbone_coord{$chain}{$num}{$res}}[$coord_index+1], ${$backbone_coord{$chain}{$num}{$res}}[$coord_index+2]);
		    }
		}
	         if (!exists $a1[0]) {
	   	    print STDERR "\tNeed backbone nitrogen for $chain $res $num\n";
		 } elsif (!exists $a2[0]) {
		    print STDERR "\tNeed C-alpha for $chain $res $num\n";
		 } elsif (!exists $a3[0]) {
		    print STDERR "\tNeed C-beta for $chain $res $num\n";
		 } elsif (!exists $a4[0]) {
		    print STDERR "\tNeed gamma atom for chain $res $num\n";
	        } else {
		    my $tor = calc_chi_angle(\@a1, \@a2, \@a3,\@a4);
		    my $ang = sprintf("%.3f", $tor);
		    print OUTPUT "$chain\t$res\t$num\t$ang\n";
		    
		}
	    }
	}
    }
}
close OUTPUT;
close STDERR;
}
1;
