# Supplementary material for: Inherent versus induced protein flexibility: Comparisons within and between apo and holo structures
Source: PLoS Comput Biol. 2019 Jan 30;15(1):e1006705. doi: 10.1371/journal.pcbi.1006705 (PMC6370239; doi:10.1371/journal.pcbi.1006705)
Supplement: S1 Text — (ZIP) [file pcbi.1006705.s005.zip › calc_chi_angle.pm]

#! /usr/bin/perl -w
use strict;
use Math::Trig;

sub calc_chi_angle {

    my ($_v1, $_v2, $_v3, $_v4) = @_;

    my @v1 = @{$_v1};
    my @v2 = @{$_v2};
    my @v3 = @{$_v3};
    my @v4 = @{$_v4};

    my @r1 = (($v1[0] - $v2[0]), ($v1[1] - $v2[1]), ($v1[2] - $v2[2]));

    my @r2 = (($v3[0] - $v2[0]), ($v3[1] - $v2[1]), ($v3[2] - $v2[2]));

    my @r3 = (($v4[0] - $v3[0]), ($v4[1] - $v3[1]), ($v4[2] - $v3[2]));

    my @p1 = (($r1[1]*$r2[2] - $r1[2]*$r2[1]), ($r1[2]*$r2[0] - $r1[0]*$r2[2]), ($r1[0]*$r2[1] - $r1[1]*$r2[0]));

    my @p2 = (($r3[1]*$r2[2] - $r3[2]*$r2[1]), ($r3[2]*$r2[0] - $r3[0]*$r2[2]), ($r3[0]*$r2[1] - $r3[1]*$r2[0]));

    my $dot = ($p1[0]*$p2[0] + $p1[1]*$p2[1] + $p1[2]*$p2[2]);
    
    my $magp1 = sqrt($p1[0]**2 + $p1[1]**2 + $p1[2]**2);
    my $magp2 = sqrt($p2[0]**2 + $p2[1]**2 + $p2[2]**2);

    my @p2xp1 = (($p1[1]*$p2[2] - $p1[2]*$p2[1]), ($p1[2]*$p2[0] - $p1[0]*$p2[2]), ($p1[0]*$p2[1] - $p1[1]*$p2[0])); 

    my $dot2 = $r2[0]*$p2xp1[0] + $r2[1]*$p2xp1[1] + $r2[2]*$p2xp1[2];
    my $magr2 = sqrt ($r2[0]**2 + $r2[1]**2 + $r2[2]**2);

    my $cos = $dot/($magp1*$magp2);

    my $sin = $dot2/($magp1*$magp2*$magr2);

    my $angle = atan2($sin, $cos);

    my $deg_angle = rad2deg($angle);

   return $deg_angle;
}

1;
