# Supplementary material for: Inherent versus induced protein flexibility: Comparisons within and between apo and holo structures
Source: PLoS Comput Biol. 2019 Jan 30;15(1):e1006705. doi: 10.1371/journal.pcbi.1006705 (PMC6370239; doi:10.1371/journal.pcbi.1006705)
Supplement: S1 Text — (ZIP) [file pcbi.1006705.s005.zip › chi_angle_histo_jackknife_bins_pub_181010.R]

#There are four places where file names need to be edited. They are all denoted with ####.


#The resulting output table needs to have its first row shifted by one cell to the right (the labels are misaligned by one cell).

#


####Edit filename below

table <- read.table("####", header = FALSE, sep = ",", na.strings = "-")

#This is a two column, comma delimited file. First column: 3 letter res name in all caps (ARG,ASN etc..). Second Column: Chi1 range for residue.

#Family info etc is not necessary, as these figures are not separated by family. Each residue annotation represents the chi1 range of a given residue for an entire family of structures.


names(table) <- c("Residue","Chi_Range")

arg_set <- subset(table, Residue == "ARG")

asn_set <- subset(table, Residue == "ASN")

asp_set <- subset(table, Residue == "ASP")

cys_set <- subset(table, Residue == "CYS")

gln_set <- subset(table, Residue == "GLN")

glu_set <- subset(table, Residue == "GLU")

his_set <- subset(table, Residue == "HIS")

ile_set <- subset(table, Residue == "ILE")

leu_set <- subset(table, Residue == "LEU")

lys_set <- subset(table, Residue == "LYS")

met_set <- subset(table, Residue == "MET")

phe_set <- subset(table, Residue == "PHE")

ser_set <- subset(table, Residue == "SER")

thr_set <- subset(table, Residue == "THR")

trp_set <- subset(table, Residue == "TRP")

tyr_set <- subset(table, Residue == "TYR")

val_set <- subset(table, Residue == "VAL")


seq(1, 1000, by=1) -> count


####Edit filename below

range <- read.csv("####", header = FALSE)

#This is the input for the file with the bins.

#This file is 1 row, many columned, comma separated. (3,4,5,6,7,8... etc.)


headers = array("", dim=c(1,17))

headers[1,1]= "Arg"

headers[1,2]= "Asn"

headers[1,3]= "Asp"

headers[1,4]= "Cys"

headers[1,5]= "Gln"

headers[1,6]= "Glu"

headers[1,7]= "His"

headers[1,8]= "Ile"

headers[1,9]= "Leu"

headers[1,10]= "Lys"

headers[1,11]= "Met"

headers[1,12]= "Phe"

headers[1,13]= "Ser"

headers[1,14]= "Thr"

headers[1,15]= "Trp"

headers[1,16]= "Tyr"

headers[1,17]= "Val"


hist_headers = array("", dim=c(1,952))


data <- array(0, dim=c(360,17))

hist <- array(0, dim=c(1000,952))

#952 is the number of bins * the number of AAs for the publicaiton figures


#This section is for making your Data table for the actual data being jackknifed

for (i in range) {

	print(i)

	data[i,1] = nrow(subset(arg_set, Chi_Range <= i))/nrow(arg_set)

	data[i,2] = nrow(subset(asn_set, Chi_Range <= i))/nrow(asn_set)

	data[i,3] = nrow(subset(asp_set, Chi_Range <= i))/nrow(asp_set)

	data[i,4] = nrow(subset(cys_set, Chi_Range <= i))/nrow(cys_set)

	data[i,5] = nrow(subset(gln_set, Chi_Range <= i))/nrow(gln_set)

	data[i,6] = nrow(subset(glu_set, Chi_Range <= i))/nrow(glu_set)

	data[i,7] = nrow(subset(his_set, Chi_Range <= i))/nrow(his_set)

	data[i,8] = nrow(subset(ile_set, Chi_Range <= i))/nrow(ile_set)

	data[i,9] = nrow(subset(leu_set, Chi_Range <= i))/nrow(leu_set)

	data[i,10] = nrow(subset(lys_set, Chi_Range <= i))/nrow(lys_set)

	data[i,11] = nrow(subset(met_set, Chi_Range <= i))/nrow(met_set)

	data[i,12] = nrow(subset(phe_set, Chi_Range <= i))/nrow(phe_set)

	data[i,13] = nrow(subset(ser_set, Chi_Range <= i))/nrow(ser_set)

	data[i,14] = nrow(subset(thr_set, Chi_Range <= i))/nrow(thr_set)

	data[i,15] = nrow(subset(trp_set, Chi_Range <= i))/nrow(trp_set)

	data[i,16] = nrow(subset(tyr_set, Chi_Range <= i))/nrow(tyr_set)

	data[i,17] = nrow(subset(val_set, Chi_Range <= i))/nrow(val_set)

}


#This section is for making the Histogram table, which is formatted differently than the data table.

for (j in count){

	arg_bin <- arg_set[sample(1:nrow(arg_set), round(0.9*nrow(arg_set),0), replace=FALSE),]

	asn_bin <- asn_set[sample(1:nrow(asn_set), round(0.9*nrow(asn_set),0), replace=FALSE),]

	asp_bin <- asp_set[sample(1:nrow(asp_set), round(0.9*nrow(asp_set),0), replace=FALSE),]

	cys_bin <- cys_set[sample(1:nrow(cys_set), round(0.9*nrow(cys_set),0), replace=FALSE),]

	gln_bin <- gln_set[sample(1:nrow(gln_set), round(0.9*nrow(gln_set),0), replace=FALSE),]

	glu_bin <- glu_set[sample(1:nrow(glu_set), round(0.9*nrow(glu_set),0), replace=FALSE),]

	his_bin <- his_set[sample(1:nrow(his_set), round(0.9*nrow(his_set),0), replace=FALSE),]

	ile_bin <- ile_set[sample(1:nrow(ile_set), round(0.9*nrow(ile_set),0), replace=FALSE),]

	leu_bin <- leu_set[sample(1:nrow(leu_set), round(0.9*nrow(leu_set),0), replace=FALSE),]

	lys_bin <- lys_set[sample(1:nrow(lys_set), round(0.9*nrow(lys_set),0), replace=FALSE),]

	met_bin <- met_set[sample(1:nrow(met_set), round(0.9*nrow(met_set),0), replace=FALSE),]

	phe_bin <- phe_set[sample(1:nrow(phe_set), round(0.9*nrow(phe_set),0), replace=FALSE),]

	ser_bin <- ser_set[sample(1:nrow(ser_set), round(0.9*nrow(ser_set),0), replace=FALSE),]

	thr_bin <- thr_set[sample(1:nrow(thr_set), round(0.9*nrow(thr_set),0), replace=FALSE),]

	trp_bin <- trp_set[sample(1:nrow(trp_set), round(0.9*nrow(trp_set),0), replace=FALSE),]

	tyr_bin <- tyr_set[sample(1:nrow(tyr_set), round(0.9*nrow(tyr_set),0), replace=FALSE),]

	val_bin <- val_set[sample(1:nrow(val_set), round(0.9*nrow(val_set),0), replace=FALSE),]

	k = 0

		for (i in range) {

			k = k+1

			print(i)

			i_arg = k

			i_asn = (56+k)

			i_asp = (112+k)

			i_cys = (168+k)

			i_gln = (224+k)

			i_glu = (280+k)

			i_his = (336+k)

			i_ile = (392+k)

			i_leu = (448+k)

			i_lys = (504+k)

			i_met = (560+k)

			i_phe = (616+k)

			i_ser = (672+k)

			i_thr = (728+k)

			i_trp = (784+k)

			i_tyr = (840+k)

			i_val = (896+k)


			hist[j,i_arg] = nrow(subset(arg_bin, Chi_Range <= i))/round(0.9*nrow(arg_set),0)

			hist[j,i_asn] = nrow(subset(asn_bin, Chi_Range <= i))/round(0.9*nrow(asn_set),0)

			hist[j,i_asp] = nrow(subset(asp_bin, Chi_Range <= i))/round(0.9*nrow(asp_set),0)

			hist[j,i_cys] = nrow(subset(cys_bin, Chi_Range <= i))/round(0.9*nrow(cys_set),0)

			hist[j,i_gln] = nrow(subset(gln_bin, Chi_Range <= i))/round(0.9*nrow(gln_set),0)

			hist[j,i_glu] = nrow(subset(glu_bin, Chi_Range <= i))/round(0.9*nrow(glu_set),0)

			hist[j,i_his] = nrow(subset(his_bin, Chi_Range <= i))/round(0.9*nrow(his_set),0)

			hist[j,i_ile] = nrow(subset(ile_bin, Chi_Range <= i))/round(0.9*nrow(ile_set),0)

			hist[j,i_leu] = nrow(subset(leu_bin, Chi_Range <= i))/round(0.9*nrow(leu_set),0)

			hist[j,i_lys] = nrow(subset(lys_bin, Chi_Range <= i))/round(0.9*nrow(lys_set),0)

			hist[j,i_met] = nrow(subset(met_bin, Chi_Range <= i))/round(0.9*nrow(met_set),0)

			hist[j,i_phe] = nrow(subset(phe_bin, Chi_Range <= i))/round(0.9*nrow(phe_set),0)

			hist[j,i_ser] = nrow(subset(ser_bin, Chi_Range <= i))/round(0.9*nrow(ser_set),0)

			hist[j,i_thr] = nrow(subset(thr_bin, Chi_Range <= i))/round(0.9*nrow(thr_set),0)

			hist[j,i_trp] = nrow(subset(trp_bin, Chi_Range <= i))/round(0.9*nrow(trp_set),0)

			hist[j,i_tyr] = nrow(subset(tyr_bin, Chi_Range <= i))/round(0.9*nrow(tyr_set),0)

			hist[j,i_val] = nrow(subset(val_bin, Chi_Range <= i))/round(0.9*nrow(val_set),0)


			hist_headers[1,i_arg] = paste("Arg",i)

			hist_headers[1,i_asn] = paste("Asn",i)

			hist_headers[1,i_asp] = paste("Asp",i)

			hist_headers[1,i_cys] = paste("Cys",i)

			hist_headers[1,i_gln] = paste("Gln",i)

			hist_headers[1,i_glu] = paste("Glu",i)

			hist_headers[1,i_his] = paste("His",i)

			hist_headers[1,i_ile] = paste("Ile",i)

			hist_headers[1,i_leu] = paste("Leu",i)

			hist_headers[1,i_lys] = paste("Lys",i)

			hist_headers[1,i_met] = paste("Met",i)

			hist_headers[1,i_phe] = paste("Phe",i)

			hist_headers[1,i_ser] = paste("Ser",i)

			hist_headers[1,i_thr] = paste("Thr",i)

			hist_headers[1,i_trp] = paste("Trp",i)

			hist_headers[1,i_tyr] = paste("Tyr",i)

			hist_headers[1,i_val] = paste("Val",i)


	}

}


data_values <- as.data.frame(data, names = headers, optional = FALSE)

names(data_values) = headers


#Writes jackknifing data

####Edit in file name below

write.table(data_values, file = "####", sep = ",")


hist_values <- as.data.frame(hist, names = hist_headers, optional = FALSE)

names(hist_values) = hist_headers


#This writes the data for the histogram line

####Edit in file name below

write.table(hist_values, file = "#####", sep = ",")
