# Supplementary material for: Inherent versus induced protein flexibility: Comparisons within and between apo and holo structures
Source: PLoS Comput Biol. 2019 Jan 30;15(1):e1006705. doi: 10.1371/journal.pcbi.1006705 (PMC6370239; doi:10.1371/journal.pcbi.1006705)
Supplement: S1 Text — (ZIP) [file pcbi.1006705.s005.zip › extract_chi_angles.pl]

#! /usr/bin/perl -w
#use strict;
#

my $chi_angle_dir = $ARGV[0]; 

my $output = $ARGV[1];

open OUT, ">$output";

my @files;

opendir CHIs, "$chi_angle_dir" or die "Can't open directory $chi_angle_dir!!\n";
	my @files = grep{$_ ne '.' and $_ ne '..'} readdir CHIs;
	closedir CHIs;


foreach my $file (@files) {
	my ($pdbid) = $file =~ /^(....)/;
	print "The file is $file, the pdbid is $pdbid\n";
	open FILE, "$chi_angle_dir/$file";
	while (<FILE>) {
		my $line = $_;
		chomp $line;
		print OUT "$pdbid\t$line\n";
		}
	close FILE;
	}

close OUT;
