# Supplementary material for: Inherent versus induced protein flexibility: Comparisons within and between apo and holo structures
Source: PLoS Comput Biol. 2019 Jan 30;15(1):e1006705. doi: 10.1371/journal.pcbi.1006705 (PMC6370239; doi:10.1371/journal.pcbi.1006705)
Supplement: S1 Text — (ZIP) [file pcbi.1006705.s005.zip › generate_radar_chi_histograms.pl]

#! /usr/bin/perl -w
use strict;

#This script is used to generate normalized chi1 radar plots for the occupancy of various chi1 conformational space by different protein families.
#This data needs to be noramlized, otherwise overly populated families will dominate the display of conformational space sheerly out of population.


my $data = $ARGV[0];  #Tab separated file   FAM \t res \t resn \t chiangle
my $bins = $ARGV[1];  #single column with the bin values
#eg.
#5
#10
#15
#... 
#360

my $out_file = $ARGV[2];


open OUT, ">>$out_file";
open DATA, "$data";
open BINS, "$bins";


my %counts;
$counts{'ARG'} = 0;
$counts{'ASN'} = 0;
$counts{'ASP'} = 0;
$counts{'CYS'} = 0;
$counts{'GLN'} = 0;
$counts{'GLU'} = 0;
$counts{'HIS'} = 0;
$counts{'ILE'} = 0;
$counts{'LEU'} = 0;
$counts{'LYS'} = 0;
$counts{'MET'} = 0;
$counts{'PHE'} = 0;
$counts{'PRO'} = 0;   #Proline conformational space is limited by intramolecular hydrogen bonds, it will look different than other AAs.
$counts{'SER'} = 0;
$counts{'THR'} = 0;
$counts{'TRP'} = 0;
$counts{'TYR'} = 0;
$counts{'VAL'} = 0;   #Valine has two equal Chi1 angles, so the bisection of those two chi1 angles are used. You can also report both occupied positions and use Val data that way.


my @bins;

while (<BINS>) {
	my $line = $_;
	chomp $line;
	push (@bins, $line);
}
close BINS;

my %chi_data;
my %res_names;

while (<DATA>) {
	my $line = $_;
	chomp $line;
	my @line = split(/\t/, $line);
	my $fam = $line[0];
#	my $ch = $line[1];
	my $res = $line[1];
	my $resn = $line[2];
	my $chi = $line[3];

	if (!exists $chi_data{$fam}{$res}{$resn} ){
		$counts{$res}++;
	}
	push (@{$chi_data{$fam}{$res}{$resn}}, $chi);
	if (!exists $res_names{$res}){
		$res_names{$res} = 0;
	}
} #while DATA
close DATA;

my @res1 = keys %res_names;
my @res = sort @res1;

print OUT "LABELS\t";
for my $q (0 .. $#res){
	my $res_name = $res[$q];
	print OUT "$res_name\t";
	print "We found $counts{$res_name} $res_name residues\n";
}
#print OUT "\n"; #we need to print this later in the bin summing section;
#exit;

my %hist;
#Fill hist with zeros. We're going to sum the array values in each slot anyway, but this is how we get baseline zeros if there is no data in those bins.
for my $i (0 .. $#bins){
	for my $j (0 .. $#res){
		my $residue_name = $res[$j];
		my $bin_ID = $bins[$i];
		push (@{$hist{$bin_ID}{$residue_name}}, 0);
	}
}

#%hist{$res}{$bin} = @%s;
foreach my $family (sort {$a<=>$b} keys %chi_data){
	foreach my $residue (sort keys %{$chi_data{$family}}) {
		foreach my $resnum (sort keys %{$chi_data{$family}{$residue}}) {
			my @chis = @{$chi_data{$family}{$residue}{$resnum}};
			my $chis_num = $#chis;
			my $fraction = 0;
			if ($chis_num ne 0 and $counts{$residue} ne 0){
				$fraction = (1/($chis_num+1))/($counts{$residue});
			}else{ 
			#	print "hash value for family $family, residue $residue, resn $resnum gives a chis_num of $chis_num and a count return of $counts{$residue} which are coming up as being ne 0\n";
				$fraction = (1/($counts{$residue}));
			}
			for my $i (0 .. $chis_num){
				my $angle = $chis[$i];
				#my $completed = 0;
				for my $j (0 .. $#bins){
					
					my $bin_val = $bins[$j];
					if ($angle < $bin_val) {
						push (@{$hist{$bin_val}{$residue}}, $fraction); #THIS ORDER IS IMPORTANT.
					#	print "pushing chi angle $angle from family $family residue $residue $resnum into the binspace for $residue $bin_val\n";
						last;
					}#if $angle < $bin_val  (belongs in that bin)
				}# for my $j, for each bin (2.5, 5, 7.5 ......... 360)
			} #for my $i
		} #foreach resnum
	} #foreach residue
}#foreach family


foreach my $binn (sort {$a<=>$b} keys %hist) {
	print OUT "\n$binn\t";
	foreach my $residuee (sort keys %{$hist{$binn}}) {
		my @micros = (@{$hist{$binn}{$residuee}});
		my $num_values = $#micros;
		my $histo_sum = 0;
		for my $z (0 .. $num_values){
			$histo_sum = $histo_sum + $micros[$z];
		}
		print OUT "$histo_sum\t";
	}#foreach residuee
}#foreach binn
close OUT;
