# Supplementary material for: Inherent versus induced protein flexibility: Comparisons within and between apo and holo structures
Source: PLoS Comput Biol. 2019 Jan 30;15(1):e1006705. doi: 10.1371/journal.pcbi.1006705 (PMC6370239; doi:10.1371/journal.pcbi.1006705)
Supplement: S1 Text — (ZIP) [file pcbi.1006705.s005.zip › HwRMSD.py]

'''

Created on Jan 6, 2011


@authors:  Kelly Damm, Nickolay Khazanov,Daniel Quang

'''


'''

Edit the paths and parameters as needed here:

----------------------------------------------

'''

#needle

NEEDLE_PATH = "" #Change this for your machine configuration

M = "EBLOSUM50" #the scoring matrix to use with needle

GO = 10         #the gap opening penalty

GE = 2          #the gap extension penalty


#SE (algorithm for sequence alignment from superimposed structures)

#SE publication: Chin-Hsien Tai, James J Vincent, Changhoon Kim, Byungkook Lee; BMC Bioinformatics 2009 10(Suppl 1)

#Most recent download location (10/9/2018): https://ccrod.cancer.gov/confluence/display/CCRLEE/SE+Download


SE_PATH = "" #Change this for your machine configuration. 


'''

----------------------------------------------

'''


'''

Don't edit these unless you have to:

----------------------------------------------

'''

FASTA_FILEX = 'ProteinX.fasta'

FASTA_FILEY = 'ProteinY.fasta'

NULL_FILE = 'log.null'

'''

----------------------------------------------

'''


import sys, os, re

from math import floor

from subprocess import call

from Bio.PDB.StructureBuilder import StructureBuilder

from Bio.PDB.PDBExceptions import PDBConstructionException

from Bio.PDB.PDBParser import PDBParser

from Bio.PDB.PDBIO import PDBIO

from Bio.PDB.Polypeptide import PPBuilder 

from Alignment import HwRMSDAlignment


to_one_letter_code= {

    'ALA':'A', 'VAL':'V', 'PHE':'F', 'PRO':'P', 'MET':'M',

    'ILE':'I', 'LEU':'L', 'ASP':'D', 'GLU':'E', 'LYS':'K',

    'ARG':'R', 'SER':'S', 'THR':'T', 'TYR':'Y', 'HIS':'H',

    'CYS':'C', 'ASN':'N', 'GLN':'Q', 'TRP':'W', 'GLY':'G',

    '2AS':'D', '3AH':'H', '5HP':'E', 'ACL':'R', 'AIB':'A',

    'ALM':'A', 'ALO':'T', 'ALY':'K', 'ARM':'R', 'ASA':'D',

    'ASB':'D', 'ASK':'D', 'ASL':'D', 'ASQ':'D', 'AYA':'A',

    'BCS':'C', 'BHD':'D', 'BMT':'T', 'BNN':'A', 'BUC':'C',

    'BUG':'L', 'C5C':'C', 'C6C':'C', 'CCS':'C', 'CEA':'C',

    'CHG':'A', 'CLE':'L', 'CME':'C', 'CSD':'A', 'CSO':'C',

    'CSP':'C', 'CSS':'C', 'CSW':'C', 'CXM':'M', 'CY1':'C',

    'CY3':'C', 'CYG':'C', 'CYM':'C', 'CYQ':'C', 'DAH':'F',

    'DAL':'A', 'DAR':'R', 'DAS':'D', 'DCY':'C', 'DGL':'E',

    'DGN':'Q', 'DHA':'A', 'DHI':'H', 'DIL':'I', 'DIV':'V',

    'DLE':'L', 'DLY':'K', 'DNP':'A', 'DPN':'F', 'DPR':'P',

    'DSN':'S', 'DSP':'D', 'DTH':'T', 'DTR':'W', 'DTY':'Y',

    'DVA':'V', 'EFC':'C', 'FLA':'A', 'FME':'M', 'GGL':'E',

    'GLZ':'G', 'GMA':'E', 'GSC':'G', 'HAC':'A', 'HAR':'R',

    'HIC':'H', 'HIP':'H', 'HMR':'R', 'HPQ':'F', 'HTR':'W',

    'HYP':'P', 'IIL':'I', 'IYR':'Y', 'KCX':'K', 'LLP':'K',

    'LLY':'K', 'LTR':'W', 'LYM':'K', 'LYZ':'K', 'MAA':'A',

    'MEN':'N', 'MHS':'H', 'MIS':'S', 'MLE':'L', 'MPQ':'G',

    'MSA':'G', 'MSE':'M', 'MVA':'V', 'NEM':'H', 'NEP':'H',

    'NLE':'L', 'NLN':'L', 'NLP':'L', 'NMC':'G', 'OAS':'S',

    'OCS':'C', 'OMT':'M', 'PAQ':'Y', 'PCA':'E', 'PEC':'C',

    'PHI':'F', 'PHL':'F', 'PR3':'C', 'PRR':'A', 'PTR':'Y',

    'SAC':'S', 'SAR':'G', 'SCH':'C', 'SCS':'C', 'SCY':'C',

    'SEL':'S', 'SEP':'S', 'SET':'S', 'SHC':'C', 'SHR':'K',

    'SOC':'C', 'STY':'Y', 'SVA':'S', 'TIH':'A', 'TPL':'W',

    'TPO':'T', 'TPQ':'A', 'TRG':'K', 'TRO':'W', 'TYB':'Y',

    'TYQ':'Y', 'TYS':'Y', 'TYY':'Y', 'AGM':'R', 'GL3':'G',

    'SMC':'C', 'ASX':'B', 'CGU':'E', 'CSX':'C', 'GLX':'Z',

    'PYX':'C',

    'UNK':'X'

    }


def getSequence(chain):

    chain_string = ""

    for residue in chain.get_list():

        if residue.has_id("CA") and (residue.get_id()[0] == ' ' or residue.get_resname() in to_one_letter_code.keys()):

            chain_string = "".join((chain_string,to_one_letter_code[residue.get_resname()]))

    return chain_string


if __name__ == '__main__':


    NO_SRMSD = False

    NO_WRMSD = False

    NO_LOCAL = False

    NO_SE    = False

    afni     = None

    flag     = None

    pdb1     = ''

    pdb2     = ''

    

    if len(sys.argv) < 4:

        print "usage: Global_HwRMSD.py Protein_X.pdb Protein_X_ChainID Protein_Y.pdb Protein_Y_ChainID [AlignmentFile(optional)]" 

        sys.exit()

    elif len(sys.argv) == 4:

            FNX = sys.argv[1]

            FNY = sys.argv[3]

            chainX = sys.argv[2]

            chainY = sys.argv[4]

    elif len(sys.argv) > 4:

        if sys.argv[1][0] == "-":

            flag = sys.argv[1] 

            FNX = sys.argv[2]

            FNY = sys.argv[4]

            chainX = sys.argv[3]

            chainY = sys.argv[5]

            afni = 6

        else:            

            FNX = sys.argv[1]

            FNY = sys.argv[3]

            chainX = sys.argv[2]

            chainY = sys.argv[4]

            afni = 5


    FNX_list = FNX.split('/')

    pdb1 = FNX_list[len(FNX_list) - 1]


    FNY_list = FNY.split('/')

    pdb2 = FNY_list[len(FNY_list) - 1]

            

    #See if there were flags specified

    if flag:

        if 's' in flag:

            NO_SRMSD = True

        if 'w' in flag:

            NO_WRMSD = True

        if 'l' in flag:

            NO_LOCAL = True

        if 'e' in flag:

            NO_SE = True

   

    #See if there was an alignment file specified

    try:

            alignment_filename = sys.argv[afni]

    except:

            alignment_filename = None

    print alignment_filename 

    #Make sure we can get the structures:

    parser = PDBParser()

    try:

        structureX = parser.get_structure(FNX.split('.')[-2], FNX)

    except:

        sys.exit("Couldn't open structure file X %s"%FNX) 

         

    try:

        structureY = parser.get_structure(FNY.split('.')[-2], FNY)

    except:

        sys.exit("Couldn't open structure file Y %s"%FNY)


      

    

    ##################

    #Part I. Alignment

    ##################

    

    #Generate the sequence alignment file if none is given

    if not alignment_filename:

        

        try:

            #NOT using PPBuilder for this because it won't assemble all the residues

            #in a chain if there's a physical gap in the chain.


            stringX = getSequence(structureX[0][chainX])

            output = open(FASTA_FILEX,'w')

	    output.write(">Title\n")

            output.write(str(stringX))

            output.close()


            stringY = getSequence(structureY[0][chainY])

            output = open(FASTA_FILEY,'w')

	    output.write(">Title\n")

            output.write(str(stringY))

            output.close()

        except:

            sys.exit("ERROR: Couldn't generate FASTA files for alignment")


        print "\nI. Running 'needle' to generate initial sequence alignment"

        print "-----------------------------------------------------"

        print "'needle' parameters: Scoring Matrix = %s, Gap Open = %s, Gap Extend = %s"%(M,GO,GE)

	

	alignment_filename = '%s_%s_%s_%s_%s.needle'%(FNX.split("/")[-1],FNY.split("/")[-1],M,GO,GE)


        #alignment_filename = '%s_%s_%s_%s_%s.needle'%(structureX.get_id(),structureY.get_id(),M,GO,GE)

        

        cmd_line = '%s %s %s %s -datafile %s -gapopen %s -gapextend %s'%(NEEDLE_PATH,FASTA_FILEX,FASTA_FILEY,alignment_filename,M,GO,GE)

        

        try:

            FDUMP = open(NULL_FILE,'w')

            retcode = call(cmd_line, stdout=FDUMP, stderr=FDUMP, shell=True)

            FDUMP.close()

            os.system('rm %s'%NULL_FILE)

        except OSError, e:

            sys.exit("\nERROR: Couldn't run needle >> %s"%cmd_line)

    else:

        print "\nI. Using alignment file %s"%alignment_filename

        print "-----------------------------------------------------"

    


    #####################

    #Initialize alignment

    #####################

    alignment = HwRMSDAlignment(structureX,chainX,structureY,chainY, alignment_filename)

    

    #######################################

    #Perform sRMSD and wRMSD superpositions

    #######################################

    if not NO_SRMSD:

        print "\nII. Running initial sRMSD superposition"

        print "-----------------------------------------------------"

        alignment.dosRMSD()

        srmsd_filename = "sRMSD_%s.pdb"%(FNX.split("/")[-1],)

        alignment.output_with_b_factors(srmsd_filename)

        print "Standard RMSD superposition file written: %s"%srmsd_filename

    else:

        print "\nII. Skipping initial sRMSD superposition"

    

    rmsd = alignment.calcRMSD()

    print "Initial RMSD (X to Y) = %s"%rmsd    

    

    if not NO_WRMSD:

        print "\nIII. Running wRMSD superposition"

        print "-----------------------------------------------------"

        alignment.dowRMSD()

        wrmsd_filename = "wRMSD_%s.pdb"%(FNX.split("/")[-1])

        alignment.output_with_b_factors(wrmsd_filename)

        print "Weighted RMSD superposition file written: %s"%wrmsd_filename

        rmsd = alignment.calcRMSD()

        print "Final RMSD (X to Y) = %s"%rmsd

        wrmsd = alignment.calcwRMSD()

        print "Final wRMSD (X to Y) = %s"%wrmsd

        wsum = alignment.calcwSUM()

        print "Final wSUM (X to Y) = %s"%wsum

    else:

        print "\nIII. Skipping wRMSD superposition"


    

    

    ######################################

    #Run SE on the generated superposition

    ######################################

    if not NO_SE:

        print "\nIV. Running SE"

        print "-----------------------------------------------------"

        print "'SE' parameters: None"

        #print "Parameters: Scoring Matrix = %s, Gap Open = %s, Gap Extend = %s"%(M,GO,GE)

        alignment_filename = 'wRMSD_%s_%s.se'%(structureX.get_id()[0],structureY.get_id()[0])

        cmd_line = '%s -fasta %s %s'%(SE_PATH,wrmsd_filename,FNY)

        try:

            FDUMP = open('log.null','w')

            retcode = call(cmd_line, stdout=FDUMP, stderr=FDUMP, shell=True)

            FDUMP.close()

            os.system('rm log.null')

        except:

            sys.exit("\nERROR: Couldn't run SE >> %s"%cmd_line)

        print "'SE' alignment written to: %s"%("".join((wrmsd_filename.split('.')[0],"-",structureY.get_id(),".fasta")))

    else:

        print "\nIV. Skipping 'SE' alignment"

        

        

    if not NO_LOCAL:

        print "\nV. Running Local wRMSD superpositions"

        print "-----------------------------------------------------"

        seq_length = int(min(len(alignment.aligned_coordinates_X),len(alignment.aligned_coordinates_Y)))

        loc_length = int(round(seq_length/10))

        previous_i = 0

        for i in xrange(loc_length,seq_length,loc_length):

            print "\nRegion %s to %s"%(previous_i, i)

            alignment.dosRMSD()

            x = alignment.aligned_coordinates_X[previous_i:i]

            y = alignment.aligned_coordinates_Y[previous_i:i]

            alignment.dowRMSD(x,y)

            previous_i = i

            rmsd = alignment.calcRMSD()

            print "Local %s RMSD (X to Y) = %s"%(i,rmsd)

            wrmsd = alignment.calcwRMSD()

            print "Local %s wRMSD (X to Y) = %s"%(i,wrmsd)

            wsum = alignment.calcwSUM()

            print "Local %s wSUM (X to Y) = %s"%(i,wsum)            

#            wrmsd_filename = "wRMSD_local_%s_%2f_%s_%s.pdb"%(i,wsum,alignment.originalX.get_id(),alignment.originalY.get_id())

            wrmsd_filename = "wRMSD_local_%s_%s_%s.pdb"%(i,pdb1,pdb2)

            alignment.output_with_b_factors(wrmsd_filename)

            print "Local weighted RMSD superposition file written: %s"%wrmsd_filename

    else:

        print "\nV. Skipping local wRMSD superposition"


    

    
