# Supplementary material for: Inherent versus induced protein flexibility: Comparisons within and between apo and holo structures
Source: PLoS Comput Biol. 2019 Jan 30;15(1):e1006705. doi: 10.1371/journal.pcbi.1006705 (PMC6370239; doi:10.1371/journal.pcbi.1006705)
Supplement: S1 Text — (ZIP) [file pcbi.1006705.s005.zip › HwRMSD_wrapper.pl]

#! /usr/bin/perl -w
use strict;

#As this script creates subdirectories, run it where you'd like the output data directories to be created, or hard code in your own directory locations.
#Depending on how your PDB files are named, you may have to change the subdirectory regex at NOTE 1


my $input =		$ARGV[0]; #text file of 4 columns, for combinations to compare via RMSD:  pdb1 chain1 pdb2 chain2 
my $PDB_dir =		$ARGV[1]; #location of PDB directory, subdivided  (eg.   /pdb_dir/0g/10gs.pdb)
my $file_name_index =	$ARGV[2]; #This just needs to be a single column list of pdbid.filetype  eg.   2g55.pdb1 , or 2g55.pdb


#Static directories (used for file organization)
my $out_dir = 'out_dir';		#Output files are found here, containing the various RMSD values
my $needle_dir = 'needle_dir';		#Needle alignments are moved here
my $weighted_pdb_dir = 'weighted_pdbs';	#The weighted PDB files (post alignment) are moved here


`mkdir $out_dir 2>/dev/null`;
`mkdir $needle_dir 2>/dev/null`;
`mkdir $weighted_pdb_dir 2>/dev/null`;

my %fname_index = ();
open INDEX, "$file_name_index";
while (<INDEX>) {
	my $line = $_;
	chomp $line;
	my $pdbid = substr($line, 0, 4);
	push (@{$fname_index{$pdbid}}, $line);
}
close INDEX,

open INPUT, "$input";
	

while (<INPUT>) {
	my $line = $_;
	chomp $line;
	my @line = split(/,/, $line);
	#At this point, $line[0] is the first pdb, $line[1] is the chain for the first pdb
	#$line[2] is the second pdb, and $line[3] is the chain for the second pdb (which is all we need for the wRMSD script)
	my $pdb1 = $line[0];
	my $ch1 = $line[1];
	my $pdb2 = $line[2];
	my $ch2 = $line[3];

#NOTE 1
#Directory subdivision: Change this if your files are not WXYZ.suffix (e.g. 10GS.pdb, 10GS.pdb1, etc.)
#Example: pdb10GS.ent will not yield the correct subdirectories.
################################################################
	my ($psub1) = $pdb1 =~/^.(..)/;
	my ($psub2) = $pdb2 =~/^.(..)/;
################################################################
	my $file1 = "$PDB_dir"."/$psub1/"."${$fname_index{$pdb1}}[0]";
	my $file2 = "$PDB_dir"."/$psub2/"."${$fname_index{$pdb2}}[0]";

	`mv *.out $out_dir/ 2>/dev/null`;
	`mv *.needle $needle_dir/ 2>/dev/null`;
	`mv *.pdb $weighted_pdb_dir/ 2>/dev/null`;

	print "Comparing $pdb1 chain $ch1 to $pdb2 chain $ch2\n";
	print STDERR "/usr/bin/python HwRMSD/HwRMSD.py $file1 $ch1 $file2 $ch2\n";
	my $out = "$pdb1" . '_' . "$pdb2" . '.out';
       `/usr/bin/python HwRMSD.py -le $file1 $ch1 $file2 $ch2 >$out 2> err`;
}
`mv *.out $out_dir/ 2>/dev/null`;
`mv *.needle $needle_dir/ 2>/dev/null`;
`mv *.pdb $weighted_pdb_dir/ 2>/dev/null`;
