# Supplementary material for: Inherent versus induced protein flexibility: Comparisons within and between apo and holo structures
Source: PLoS Comput Biol. 2019 Jan 30;15(1):e1006705. doi: 10.1371/journal.pcbi.1006705 (PMC6370239; doi:10.1371/journal.pcbi.1006705)
Supplement: S1 Text — (ZIP) [file pcbi.1006705.s005.zip › README_chi]

calculate_all_chi_angles_master.pl uses calc_all_chi_angles.pm which uses calc_chi_angle.pm to calculate the chi angles of all amino acids present in a PDB file (or group of files, see the master script for context and required files).

You may wish to move the .pm files to your library and add a 'use lib '%dir' line to the beginning of the file.


extract_chi_angles.pl can be used to extract the chi angles from many files into one large list, denoted by pdbid


calculate_chi_ranges.pl calculates chi angle ranges from many PDB files which are denoted into families and primary/secondary protein chains via a required index (see code comments for details)


generate_radar_chi_histograms.pl will generate normalized data for a chi1 radar histogram. See script for input detials.
