# Supplementary material for: Inherent versus induced protein flexibility: Comparisons within and between apo and holo structures
Source: PLoS Comput Biol. 2019 Jan 30;15(1):e1006705. doi: 10.1371/journal.pcbi.1006705 (PMC6370239; doi:10.1371/journal.pcbi.1006705)
Supplement: S1 Text — (ZIP) [file pcbi.1006705.s005.zip › README_HwRMSD]

#########################################################################

#									#

# HwRMSD README				 				#

#					 				#

# email: Nickolay (@umich.edu) Khazanov  				#

# University of Michigan		 				#

# Carlson Lab				 				#

# Last modified: January 2011		 				#

#					 				#

# HwRMSD bundles the wRMSD superposition method with 'needle'		#

# EMBOSS sequence alignment tool and SE structural alignment tool.	#

# The default implementation consists of the following steps:		#

#									#

# Step I:	Initial sequence alignment (needle)			#

# Step II:	Standard superposition (sRMSD)				#

# Step III:	Weighted superposition (wRMSD)				#

# Step IV:	Structural alignment (SE)				#

# Step V:	Local version of weighed superposition			#

#########################################################################


Required Software:


- SE Seed Extension alignment

- EMBOSS needle alignment


Required Python Libraries:


- NumPy 1.5.1 & SciPy 0.9.0

- BioPython 1.56 (1.50+ probably OK, but not tested)

	- Bio.PDB, Bio.SCOP


Installation: 

------------


For full functionality you must install 'needle' EMBOSS and SE tools, as the 

HwRMSD method uses those algorithms for Step I and Step II respectively. 

However, installing 'needle' EMBOSS is optional if you plan to use your own 

pre-computed sequence alignments (see Usage Cases below)


1. Copy HwRMSD.py and Alignment.py to a desired directory.


2. Install 'needle' EMBOSS:

	You can download EMBOSS from: http://emboss.sourceforge.net/download/

	or from:

	Installation instructions can be found here:


3. Install SE:

	You can download SE from:

	Installation instructions can be found here:

SE publication: Chin-Hsien Tai, James J Vincent, Changhoon Kim, Byungkook Lee; BMC Bioinformatics 2009 10(Suppl 1)

Most recent download location (10/9/2018): https://ccrod.cancer.gov/confluence/display/CCRLEE/SE+Download


4. Edit HwRMSD.py to contain proper paths to 'needle' and SE


Set the NEEDLE_PATH constant in HwRMSD.py to the absolute path to the 'needle' program, 

usually it is <EMBOSS_install_directory>/mEMBOSS/needle.exe on Windows and

<EMBOSS_install_directory>/emboss/needle on a Unix platform.


If desired, specify the sequence alignment parameters, namely the scoring matrix (M), the gap open 

penalty (GO) and the gap extension penalty (GE). The default parameters are 'EBLOSUM50', 10 and 2 

respectively


Set the SE_PATH constant in HwRMSD.py to point to the SE program. Usually <SE_install_directory>/test/se.exe 

on Windows or <SE_install_directory>/test/se on a Unix platform.


Usage:

--------------


>>python HwRMSD.py PDB_FILE_X Chain_X PDB_FILE_Y Chain_Y


for example:


>>python HwRMSD.py 1FJM.pdb A 1TCO.pdb A


this will run all four steps of the method and output the following files:


1. PDBX_PDBY_ARGS.needle	- where ARGS will be the parameters used to run needle.

2. PDBX.fasta and PDBY.fasta	- the sequences extracted from the PDB files (used by 'needle')

3. sRMSD_PDBX_PDBY.pdb		- the standard superposition structue of PDBX

4. wRMSD_PDBX_PDBY.pdb		- the wighted superposition structue of PDBX

5. wRMSD_PDBX_PDBY.se		- the SE alignment based on the weighted superposition

6+.wRMSD_l_N_wSUM_PDBX_PDBY.pdb	- any number of local wRMSD alignments  


If you've already generated an intitial sequence alignment, 

or want to use one of your own, you can simply supply it as an extra 

argument. Currently on 'needle' and 'fasta' formats are supported. File extensions

should be *.needle or *.fasta respectively


>>python HwRMSD.py 1FJM.pdb A 1TCO.pdb A 1FJM_1TCO.needle


When an alignment file is supplied, the 'needle' alignment is not performed.

You can skip additional steps of the algorithm as needed with one the following flags:


-s		don't do the standard superposition (Step II)

-e		don't do the SE sequence alignment (Step IV)

-l		don't do the local weighted superposition (Step V)


You can skip the steps in any combination. If you skip a step, the assosciated

output files will not be written. Flags can be grouped together after the dash. For example:


>>python HwRMSD.py -ls 1FJM.pdb A 1TCO.pdb A 


This run of HwRMSD will not perform the standard superposition, and won't attempt

to do the local alignments. Combinations of three flags are also allowed. Doing this might

not result in a good weighted superposition (since the proteins weren't brought into initial alignment);

so a typically you would only skip the sRMSD if your input PDB files already contain a superimposed pair

of structures.


PyMol Visualization of Weights

-------------------------------

Any of the output .pdb files will have the weight values for the C-alpha atoms written to the 

b-factor column. To visualize these b-factors in PyMol, you must color the c-alpha atoms by the 

b-factor codes using the spectrum command:


pymol>> hide all

pymol>> show cartoon, all

pymol>> spectrum b, rainbow_rev, n. CA


This coloring is consistent with that in the HwRMSD publications - higher weigh values (smaller distances)

are in blue, lower weight values (larger distances) are in red. The scale is from 0 to 1.
