# Supplementary material for: Inherent versus induced protein flexibility: Comparisons within and between apo and holo structures
Source: PLoS Comput Biol. 2019 Jan 30;15(1):e1006705. doi: 10.1371/journal.pcbi.1006705 (PMC6370239; doi:10.1371/journal.pcbi.1006705)
Supplement: S1 Text — (ZIP) [file pcbi.1006705.s005.zip › README_master]

Many of these scripts are well commented. 

View their contents to see how they work and what types of files are required to run them. 

Some programs have standalone README documentation (such as HwRMSD).


All of the non-R scripts were written and operated in a Linux environment.
