# Supplementary material for: Inherent versus induced protein flexibility: Comparisons within and between apo and holo structures
Source: PLoS Comput Biol. 2019 Jan 30;15(1):e1006705. doi: 10.1371/journal.pcbi.1006705 (PMC6370239; doi:10.1371/journal.pcbi.1006705)
Supplement: S1 Text — (ZIP) [file pcbi.1006705.s005.zip › README_R_script]

The intent of this R script is to generate the data for the 'cumulative histograms' used in this publication (Fig 6).

This R script takes two input files.
1. a two column, N row, comma delimited list of RES, Chi1range pairs.
Example: 
ASN,111.55
TYR,53.49


2. an N column, one row, comma delimited list of bin values.
Example:
3,4,5,6,7,8 ... etc.

Two output files:
1. Output of jackknife data (1000 iterations by default)
2. Output of histogram data for actual table creation

** The first row of each output file (the header names) is off by one value, you'll need to cut and paste it all one cell over (if operating in Excel)

Processing in Excel:
The following VB macro is then applied to the jackknife data in excel:
__________________________

Sub Macro1()
'
' Macro1 Macro
' sorting
'

'
Dim colNum As Long
 
For colNum = 2 To 1000
    With ActiveSheet.Columns(colNum)
        With Range(.Cells(1, 1), .Cells(.Rows.Count, 1).End(xlUp)).Offset(0, 0)
            .Sort Key1:=.Cells(1, 1), Order1:=xlAscending, Header:=xlYes
        End With
    End With
Next colNum
End Sub


__________________________


After this, you may obtain confidence intervals by your choosing. The rows are sorted as quantiles from the 0.1% quantile to the 100% quantile at the bottom.
For our 95% confidence intervals, we used the 2.5% quantile and 97.5% quantiles.
